# Supplementary material for: Degree of exposure to interventions influences maternal and child dietary practices: Evidence from a large-scale multisectoral nutrition program
Source: PLoS One. 2019 Aug 26;14(8):e0221260. doi: 10.1371/journal.pone.0221260 (PMC6709950; doi:10.1371/journal.pone.0221260)
Supplement: S1 Data — (XLS) [file pone.0221260.s001.xls]

## Sheet: Sheet1
relation with child	level of formal schooling	hhead dietary:ward	hhead_pid	toiletin the household	how clean is the toilet?	human or animal (livestock, poultry, pets etc.) feces in the house	human or animal (livestock, poultry, pets etc.) feces on the porch or around the	animals inside the house/in the same building where people cook and eat	observe water treatment for household	Urban or Rural Municipality	NationalQuintile	dag_non_dag	categories for prevalence of food insecurity	anxiety and uncertainty in last 30 days	insufficient quality of food in last 30 days	insufficient quantity of food in last 30 days	Percent of households using an improved sanitation facility	Percent of households in target areas practicing correct use of recommended hous	Percent of households with soap and water at a handwashing station commonly used	education group	household: caste categories	NationalQuintile_2016	household head id	maternal age (in completed years)	child age (in completed months)	child sex	number of children under 2 years	number of children 2 to 5 years	reason not using FP methods to delay/avoid pregnancy	iron and folic acid tablets taken during pregnancy	number of days taken IFA tablets during pregnancy	FCHV-facilitated group available in community	FCHV-facilitated group: active member	frequency of treating drinking water	met in last 6 months: any suaahara	number of times met with any suaahara	last time met with any suaahara	suaahara field supervisor ever visited home	number of times suaahara field supervisor visited home in past 6 months	number of weeks ago suaahara field supervisor visited home	time spent by suaahara field supervisor at last home visit (minutes)	activities done by suaahara field supervisor (FS)	spoke with FS during last visit	ever had contact with FS outside of HMG or home visits	number of times had contact with FS outside of HMG or home visits in past 6 mont	time (weeks) since last contact with FS outside of HMG or home visits	FCHV ever visited home	number of times FCHV visited home in past 6 months	length of time (weeks) since last visited at home by FCHV
1	5	1	10_10001_01_1_01_1	No		Yes, animal	Yes, animal	No	7	Urban	2	1	3	1	yes	no	0	0	1	completed grade 5	Socially excluded	2	10_10001_01_1_01_1	20	4	boy	1	1	health side effect for child	0		no		sometimes	no		N/A: never	0						0			no
1	9	1	10_10001_01_1_10_1	Yes	Clean	Yes, animal	Yes, animal	No	7	Urban	3	1	1	1	no	no	1	0	1	some secondary education	Socially excluded	3	10_10001_01_1_10_1	17	10	girl	1	0		1	120	no		sometimes	no		N/A: never	0						0			no
4	99	1	10_10001_01_1_11_1	Yes	Not very clean	No, neither	Yes, animal	No	7	Urban	1		2	1	no	no	1	0	0	never attended school/grade 1 not complete	Socially excluded	2	10_10001_01_1_11_1	20	26	boy	0	1	husband migrated			yes	0	sometimes	no		N/A: never	0						0			no
1	8	1	10_10001_01_1_12_1	No		No, neither	No nither	No	1	Urban	1		1	0	no	no	0	0	0	some secondary education	Socially excluded	2	10_10001_01_1_12_1	37	16	boy	1	1		1	180	no		never	no		12 or more months ago	0						1	0	90	no
3	1	1	10_10001_01_1_13_1	Yes	Clean	No, neither	Yes, animal	No	3	Urban	2	1	2	1	yes	no	1	1	0	some primary school	Brahmin/chhetri	2	10_10001_01_1_13_1	30	28	boy	0	1	husband migrated			yes	1	sometimes	no		N/A: never	0						0			no
3	99	1	10_10001_01_1_14_1	Yes	Not very clean	No, neither	No nither	No	1	Urban	3	1	3	1	yes	no	1	0	0	never attended school/grade 1 not complete	Socially excluded	2	10_10001_01_1_14_1	19	10	girl	2	1	husband migrated	1	15	yes	0	never	no		N/A: never	0						0			yes	0	45
1	4	1	10_10001_01_1_15_1	Yes	Clean	No, neither	Yes, animal	No	7	Urban	3	1	1	0	no	no	1	0	1	some primary school	Socially excluded	3	10_10001_01_1_15_1	27	2	girl	1	0	baby being very small/ menstruation not started	0		no		never	no		N/A: never	0						0			no
1	9	1	10_10001_01_1_16_1	Yes	Clean	No, neither	No nither	No	1	Urban	1		1	0	no	no	1	0	1	some secondary education	Socially excluded	2	10_10001_01_1_16_1	26	29	girl	0	2				no		never	no		12 or more months ago	0						1	0	90	no
1	8	1	10_10001_01_1_17_1	Yes	Not very clean	No, neither	Yes, animal	No	7	Urban	3	1	1	0	no	no	1	0	1	some secondary education	Socially excluded	3	10_10001_01_1_17_1	20	3	girl	1	0	baby being very small/ menstruation not started	1	85	yes	1	sometimes	no		N/A: never	0						0			no
3	15	1	10_10001_01_1_18_1	Yes	Clean	Yes, animal	Yes, animal	No	7	Urban	3	1	1	0	no	no	1	0	1	never attended school/grade 1 not complete	Socially excluded	3	10_10001_01_1_18_1	25	9	girl	1	0	health side effect for woman	1	90	yes	1	never	no		N/A: never	0						0			no
2	10	1	10_10001_01_1_19_1	Yes	Not very clean	No, neither	No nither	No	1	Urban	2	1	1	0	no	no	1	0	0	completed secondary education	Socially excluded	2	10_10001_01_1_19_1	20	17	girl	1	0	husband migrated	1	150	no		sometimes	no		12 or more months ago	0						1	0	90	no
1	15	1	10_10001_01_1_02_1	Yes	Not very clean	No, neither	Yes, animal	No		Urban	2	1	2	1	no	no	1	1	0	never attended school/grade 1 not complete	Socially excluded	2	10_10001_01_1_02_1	36	5	boy	1	1	health side effect for woman	1	60	yes	0	never	no		N/A: never	0						0			yes	1	42
1	5	1	10_10001_01_1_03_1	No		No, neither	No nither	No	1	Urban	1		3	1	yes	no	0	0	0	completed grade 5	Socially excluded	2	10_10001_01_1_03_1	28	29	boy	0	1				yes	1	never	no		N/A: never	0						0			no
1	7	1	10_10001_01_1_04_1	No		No, neither	No nither	No	1	Urban	1		1	0	no	no	0	0	0	some secondary education	Socially excluded	2	10_10001_01_1_04_1	31	30	boy	0	1				yes	0	never	no		12 or more months ago	0						1	0	90	no
4	99	1	10_10001_01_1_05_1	Yes	Not very clean	No, neither	No nither	No	1	Urban	3	1	3	1	yes	no	1	0	0	never attended school/grade 1 not complete	Socially excluded	2	10_10001_01_1_05_1	19	11	girl	1	0	husband migrated	1	180	no		never	no		N/A: never	0						0			yes	0	60
1	9	1	10_10001_01_1_06_1	No		Yes, animal	Yes, animal	No	7	Urban	2	1	1	1	no	no	0	0	0	some secondary education	Socially excluded	2	10_10001_01_1_06_1	20	21	girl	1	1		1	180	no		sometimes	no		12 or more months ago	0						0			no
4	15	1	10_10001_01_1_07_1	Yes	Clean	No, neither	Yes, animal	No	7	Urban	2	1	1	0	no	no	1	0	0	never attended school/grade 1 not complete	Socially excluded	2	10_10001_01_1_07_1	23	39	girl	0	1	husband migrated			no		sometimes	no		12 or more months ago	0						0			no
1	9	1	10_10001_01_1_08_1	Yes	Not very clean	No, neither	Yes, animal	No	2	Urban	3	1	2	1	no	no	1	0	1	some secondary education	Socially excluded	3	10_10001_01_1_08_1	29	28	girl	0	1				yes	1	sometimes	no		12 or more months ago	0						0			no
3	15	1	10_10001_01_1_09_1	Yes	Not very clean	No, neither	Yes, animal	No	7	Urban	1		2	1	no	no	1	0	1	never attended school/grade 1 not complete	Socially excluded	2	10_10001_01_1_09_1	31	21	boy	1	0		1	60	yes	1	never	no		12 or more months ago	0						0			no
1	5	1	10_10001_01_2_01_1	Yes	Not very clean	No, neither	No nither	No	1	Urban	1		1	0	no	no	1	0	0	completed grade 5	Socially excluded	2	10_10001_01_2_01_1	23	11	boy	1	1		1	120	yes	1	sometimes	no		N/A: never	0						1	1	90	yes	1	50
3	15	1	10_10001_01_2_10_1	Yes	Clean	No, neither	Yes, animal	No	2	Urban	1		2	1	no	no	1	0	1	never attended school/grade 1 not complete	Socially excluded	2	10_10001_01_2_10_1	27	17	boy	1	0	husband migrated	1	86	yes	0	never	no		N/A: never	0						0			no
1	5	1	10_10001_01_2_11_1	Yes	Clean	No, neither	Yes, animal	No	7	Urban	3	1	1	0	no	no	1	0	0	completed grade 5	Socially excluded	3	10_10001_01_2_11_1	23	3	girl	1	0	health side effect for woman	1	89	yes	1	never	no		N/A: never	0						0			no
2	10	1	10_10001_01_2_12_1	Yes	Not very clean	No, neither	No nither	No	1	Urban	2	1	1	0	no	no	1	0	0	completed secondary education	Socially excluded	2	10_10001_01_2_12_1	27	46	girl	0	1	husband migrated			yes	0	never	no		N/A: never	0						0			yes	0	26
3	99	1	10_10001_01_2_13_1	Yes	Clean	No, neither	Yes, animal	No	3	Urban	3	1	1	0	no	no	1	1	1	never attended school/grade 1 not complete	Socially excluded	2	10_10001_01_2_13_1	26	53	boy	0	1	health side effect for woman			no		always	no		N/A: never	0						0			no
3	15	1	10_10001_01_2_14_1	Yes	Clean	No, neither	Yes, animal	No	7	Urban	3	1	1	0	no	no	1	0	0	never attended school/grade 1 not complete	Socially excluded	3	10_10001_01_2_14_1	24	4	boy	1	0	health side effect for woman	1	203	no		never	no		12 or more months ago	0						0			no
2	9	1	10_10001_01_2_15_1	Yes	Clean	No, neither	Yes, animal	No	7	Urban	2	1	1	1	no	no	1	0	0	some secondary education	Socially excluded	2	10_10001_01_2_15_1	23	18	boy	1	0	husband migrated	1	150	yes	1	sometimes	no		N/A: never	0						0			yes	3	2
3	5	1	10_10001_01_2_16_1	Yes	Clean	No, neither	Yes, animal	No	7	Urban	3	1	2	1	no	no	1	0	1	completed grade 5	Socially excluded	2	10_10001_01_2_16_1	19	5	girl	2	0	health side effect for woman	1	20	yes	0	never	no		N/A: never	0						0			no
2	99	1	10_10001_01_2_17_1	Yes	Clean	Yes, animal	Yes, animal	No	3	Urban	2	1	3	1	yes	no	1	1	0	never attended school/grade 1 not complete	Socially excluded	2	10_10001_01_2_17_1	38	30	girl	0	1	husband migrated			yes	0	always	yes	0	12 or more months ago	1	0	52	15	9 10 12	1	0			yes	0	100
3	10	1	10_10001_01_2_18_1	Yes	Clean	No, neither	Yes, animal	No	7	Urban	2	1	1	0	no	no	1	0	0	completed secondary education	Socially excluded	3	10_10001_01_2_18_1	17	3	boy	1	0	baby being very small/ menstruation not started	0		no		never	no		N/A: never	0						0			no
1	8	1	10_10001_01_2_19_1	Yes	Not very clean	No, neither	No nither	No	1	Urban	2	1	1	0	no	no	1	0	0	some secondary education	Socially excluded	3	10_10001_01_2_19_1	35	24	boy	0	2				yes	1	sometimes	no		12 or more months ago	1	0	52	30	7 12 96	1	1	0	90	yes	0	99
3	15	1	10_10001_01_2_02_1	Yes	Clean	No, neither	Yes, animal	No	7	Urban	3	1	1	0	no	no	1	0	1	never attended school/grade 1 not complete	Socially excluded	3	10_10001_01_2_02_1	18	1	girl	1	0	husband migrated	1	11	no		sometimes	no		N/A: never	0						0			no
1	5	1	10_10001_01_2_03_1	Yes	Clean	No, neither	Yes, animal	Yes	3	Urban	1		3	1	yes	no	1	1	0	completed grade 5	Socially excluded	2	10_10001_01_2_03_1	32	13	girl	1	1	health side effect for woman	0		yes	0	sometimes	no		12 or more months ago	1	0	51	5	13 16	1	0			no
3	15	1	10_10001_01_2_04_1	Yes	Clean	No, neither	Yes, animal	No	7	Urban	1		2	1	no	no	1	0	0	never attended school/grade 1 not complete	Socially excluded	2	10_10001_01_2_04_1	21	10	boy	1	1	husband migrated	1	60	yes	0	never	no		N/A: never	0						0			yes	0	41
1	9	1	10_10001_01_2_05_1	Yes	Not very clean	No, neither	Yes, animal	No	7	Urban	2	1	1	0	no	no	1	0	0	some secondary education	Brahmin/chhetri	2	10_10001_01_2_05_1	22	20	boy	1	1	health side effect for woman	1	180	yes	0	sometimes	no		N/A: never	0						0			no
2	7	1	10_10001_01_2_06_1	Yes	Clean	No, neither	Yes, animal	No	7	Urban	2	1	1	1	no	no	1	0	0	some secondary education	Socially excluded	2	10_10001_01_2_06_1	23	41	boy	0	1	husband migrated			yes	1	never	no		N/A: never	0						0			no
4	99	1	10_10001_01_2_07_1	Yes	Not very clean	No, neither	No nither	No	1	Urban	3	1	1	0	no	no	1	0	0	never attended school/grade 1 not complete	Socially excluded	3	10_10001_01_2_07_1	20	18	boy	1	0	want another child	1	90	yes	0	never	no		N/A: never	0						0			no
2	99	1	10_10001_01_2_08_1	Yes	Not very clean	No, neither	No nither	No	1	Urban	2	1	1	0	no	no	1	0	0	never attended school/grade 1 not complete	Socially excluded	2	10_10001_01_2_08_1	28	6	boy	1	2		1	180	yes	0	sometimes	no		N/A: never	0						0			no
3	99	1	10_10001_01_2_09_1	Yes	Clean	No, neither	No nither	No	1	Urban	3	1	1	0	no	no	1	0	0	never attended school/grade 1 not complete	Socially excluded	3	10_10001_01_2_09_1	28	16	boy	1	0	husband migrated	1	180	don't know		sometimes	no		N/A: never	0						0			no
1	5	3	10_10001_03_3_01_1	Yes	Not very clean	No, neither	Yes, animal	No	7	Urban	1		1	1	no	no	1	0	0	completed grade 5	Socially excluded	2	10_10001_03_3_01_1	24	7	girl	1	0	health side effect for woman	1	50	no		sometimes	no		N/A: never	0						0			no
1	10	3	10_10001_03_3_10_1	Yes	Clean	No, neither	No nither	No	1	Urban	2	1	3	0	yes	no	1	0	1	completed secondary education	Socially excluded	2	10_10001_03_3_10_1	27	34	girl	0	1				no		never	no		N/A: never	0						0			no
3	99	3	10_10001_03_3_11_1	Yes	Not very clean	No, neither	Yes, animal	No	7	Urban	1		2	1	no	no	1	0	0	never attended school/grade 1 not complete	Socially excluded	2	10_10001_03_3_11_1	28	12	girl	1	0		1	180	no		never	no		N/A: never	0						0			no
4	99	3	10_10001_03_3_12_1	Yes	Clean	Yes, animal	Yes, animal	No	3	Urban	3	1	1	0	no	no	1	1	1	never attended school/grade 1 not complete	Socially excluded	3	10_10001_03_3_12_1	29	30	girl	0	1	husband migrated			no		sometimes	no		N/A: never	0						0			don't know
2	10	3	10_10001_03_3_13_1	Yes	Not very clean	No, neither	No nither	No	1	Urban	1		3	1	yes	no	1	0	0	completed secondary education	Brahmin/chhetri	2	10_10001_03_3_13_1	28	19	boy	1	0	husband migrated	1	180	no		never	no		N/A: never	0						0			no
3	99	3	10_10001_03_3_14_1	Yes	Not very clean	No, neither	No nither	No	1	Urban	2	1	3	1	yes	no	1	0	0	never attended school/grade 1 not complete	Socially excluded	2	10_10001_03_3_14_1	25	10	girl	1	1		1	75	no		never	no		12 or more months ago	0						0			yes	0	100
1	99	3	10_10001_03_3_15_1	No		No, neither	Yes, animal	No	7	Urban	1		3	1	yes	no	0	0	0	never attended school/grade 1 not complete	Socially excluded	1	10_10001_03_3_15_1	32	13	girl	1	1	not allowed by HH members	0		yes	0	never	no		N/A: never	0						0			no
1	8	3	10_10001_03_3_16_1	Yes	Not very clean	No, neither	Yes, animal	No	3	Urban	2	1	1	0	no	no	1	1	0	some secondary education	Socially excluded	2	10_10001_03_3_16_1	27	0	girl	1	1	health side effect for woman	1	150	no		sometimes	yes	1	<1 month ago	1	1	3	20	7 11 12	1	1	0	90	yes	1	3
4	15	3	10_10001_03_3_17_1	Yes	Not very clean	No, neither	Yes, animal	No	7	Urban	1		2	1	yes	no	1	0	0	never attended school/grade 1 not complete	Socially excluded	2	10_10001_03_3_17_1	23	22	girl	1	0	health side effect for woman	1	180	yes	0	sometimes	yes	1	<1 month ago	1	1	3	30	10 11 12 14 15	1	0			no
1	5	3	10_10001_03_3_18_1	Yes	Dirty	No, neither	No nither	No	1	Urban	2	1	1	0	no	no	1	0	0	completed grade 5	Socially excluded	2	10_10001_03_3_18_1	21	25	boy	0	2				don't know		never	yes	1	<1 month ago	1	1	3	30	11 12 15 96	1	1	0	90	yes	0	45
1	10	3	10_10001_03_3_19_1	Yes	Not very clean	No, neither	No nither	No	8	Urban	2	1	1	0	no	no	1	0	0	completed secondary education	Socially excluded	3	10_10001_03_3_19_1	28	29	boy	0	1				no		never	yes	1	<1 month ago	1	1	3	10	96	1	1	0	90	yes	0	100
1	10	3	10_10001_03_3_02_1	Yes	Clean	No, neither	Yes, animal	No	3	Urban	2	1	1	0	no	no	1	1	0	completed secondary education	Socially excluded	2	10_10001_03_3_02_1	32	49	boy	0	1				yes	1	sometimes	yes	1	<1 month ago	0						1	1	3	no
3	15	3	10_10001_03_3_03_1	Yes	Not very clean	No, neither	No nither	No	7	Urban	2	1	2	1	yes	no	1	0	0	never attended school/grade 1 not complete	Socially excluded	2	10_10001_03_3_03_1	22	10	boy	1	1	husband migrated	1	180	yes	1	never	no		N/A: never	0						0			no
1	6	3	10_10001_03_3_04_1	Yes	Not very clean	No, neither	Yes, animal	No	7	Urban	2	1	2	1	yes	no	1	0	0	some secondary education	Socially excluded	2	10_10001_03_3_04_1	31	2	girl	1	0	husband migrated	1	174	yes	1	never	no		12 or more months ago	0						0			no
1	10	3	10_10001_03_3_05_1	Yes	Not very clean	No, neither	Yes, animal	No	3	Urban	2	1	2	1	no	no	1	1	1	completed secondary education	Socially excluded	2	10_10001_03_3_05_1	31	54	boy	0	1				no		sometimes	no		N/A: never	0						0			don't know
1	10	3	10_10001_03_3_06_1	Yes	Clean	No, neither	No nither	No	1	Urban	2	1	1	0	no	no	1	0	0	completed secondary education	Socially excluded	2	10_10001_03_3_06_1	31	34	girl	0	1				yes	1	never	no		12 or more months ago	0						1	0	90	yes	1	29
1	8	3	10_10001_03_3_07_1	Yes	Not very clean	No, neither	No nither	No	1	Urban	1		1	0	no	no	1	0	0	some secondary education	Socially excluded	2	10_10001_03_3_07_1	33	49	girl	0	1	want another child			yes	1	never	no		12 or more months ago	0						1	0	90	yes	1	29
1	9	3	10_10001_03_3_08_1	Yes	Clean	No, neither	No nither	No	7	Urban	1		2	1	no	no	1	0	0	some secondary education	Socially excluded	2	10_10001_03_3_08_1	34	29	girl	0	1				yes	0	never	no		N/A: never	0						0			no
1	2	3	10_10001_03_3_09_1	No		No, neither	Yes, animal	No	7	Urban	1		2	1	no	no	0	0	0	some primary school	Socially excluded	2	10_10001_03_3_09_1	21	18	girl	1	1	health side effect for woman	0		no		sometimes	no		N/A: never	0						0			no
1	9	3	10_10001_03_4_01_1	Yes	Clean	No, neither	Yes, animal	No	7	Urban	3	1	1	0	no	no	1	0	1	some secondary education	Brahmin/chhetri	3	10_10001_03_4_01_1	28	0	boy	1	1	baby being very small/ menstruation not started	1	150	no		sometimes	no		N/A: never	0						0			no
4	99	3	10_10001_03_4_10_1	Yes	Not very clean	No, neither	Yes, animal	No	7	Urban	1		3	1	yes	no	1	0	0	never attended school/grade 1 not complete	Brahmin/chhetri	2	10_10001_03_4_10_1	25	16	girl	1	0	husband migrated	1	180	yes	0	sometimes	no		N/A: never	0						0			yes	0	64
1	5	3	10_10001_03_4_11_1	Yes	Clean	No, neither	No nither	No	1	Urban	2	1	1	0	no	no	1	0	1	completed grade 5	Brahmin/chhetri	3	10_10001_03_4_11_1	32	37	girl	0	1	health side effect for woman			no		sometimes	no		12 or more months ago	0						1	0	90	yes	0	100
3	15	3	10_10001_03_4_12_1	Yes	Clean	No, neither	No nither	No	7	Urban	2	1	2	1	no	no	1	0	1	never attended school/grade 1 not complete	Socially excluded	2	10_10001_03_4_12_1	22	37	boy	0	1	husband migrated			yes	0	sometimes	no		N/A: never	0						0			no
1	2	3	10_10001_03_4_13_1	Yes	Not very clean	No, neither	Yes, animal	No	7	Urban	1		2	1	no	no	0	0	0	some primary school	Brahmin/chhetri	2	10_10001_03_4_13_1	29	53	girl	0	1	health side effect for child			no		never	no		12 or more months ago	0						1	0	90	no
3	6	3	10_10001_03_4_14_1	Yes	Not very clean	No, neither	No nither	No	1	Urban	2	1	3	1	yes	no	1	0	0	some secondary education	Brahmin/chhetri	2	10_10001_03_4_14_1	24	23	girl	1	1		1	150	no		never	no		N/A: never	0						0			yes	0	100
2	15	3	10_10001_03_4_15_1	Yes	Not very clean	No, neither	Yes, animal	No	3	Urban	1		3	1	yes	no	0	1	1	never attended school/grade 1 not complete	Brahmin/chhetri	2	10_10001_03_4_15_1	28	29	girl	0	1	husband migrated			no		always	no		N/A: never	0						0			yes	0	100
2	10	3	10_10001_03_4_16_1	Yes	Not very clean	No, neither	No nither	No	1	Urban	2	1	1	0	no	no	1	0	0	completed secondary education	Brahmin/chhetri	2	10_10001_03_4_16_1	23	17	boy	1	0	husband migrated	1	180	no		never	no		N/A: never	0						0			yes	0	100
1	10	3	10_10001_03_4_17_1	Yes	Not very clean	No, neither	No nither	No	1	Urban	3	1	1	0	no	no	1	0	0	completed secondary education	Brahmin/chhetri	3	10_10001_03_4_17_1	18	0	boy	1	0	baby being very small/ menstruation not started	1	150	no		sometimes	no		N/A: never	0						0			no
2	12	3	10_10001_03_4_18_1	Yes	Not very clean	No, neither	No nither	No	7	Urban	2	1	1	0	no	no	1	0	0	completed class 12	Brahmin/chhetri	2	10_10001_03_4_18_1	25	2	boy	1	1	husband migrated	1	170	no		sometimes	no		N/A: never	0						0			no
4	15	3	10_10001_03_4_19_1	Yes	Not very clean	No, neither	Yes, animal	No	7	Urban	1		2	1	no	no	1	0	0	never attended school/grade 1 not complete	Brahmin/chhetri	2	10_10001_03_4_19_1	30	7	girl	1	0	health side effect for woman	1	90	no		never	no		N/A: never	0						0			yes	1	28
1	6	3	10_10001_03_4_02_1	Yes	Clean	No, neither	No nither	No	1	Urban	2	1	1	0	no	no	1	0	1	some secondary education	Socially excluded	2	10_10001_03_4_02_1	33	30	boy	0	1				yes	1	sometimes	no		N/A: never	0						0			no
1	10	3	10_10001_03_4_03_1	Yes	Not very clean	No, neither	Yes, animal	No	7	Urban	2	1	2	1	no	no	1	0	0	completed secondary education	Socially excluded	2	10_10001_03_4_03_1	32	21	boy	1	0		1	120	yes	0	sometimes	no		N/A: never	0						0			no
1	2	3	10_10001_03_4_04_1	Yes	Not very clean	Yes, both	Yes, animal	No	7	Urban	1		3	1	yes	no	1	0	0	some primary school	Brahmin/chhetri	2	10_10001_03_4_04_1	24	16	girl	1	1	health side effect for woman	1	180	no		sometimes	no		N/A: never	0						0			no
2	7	3	10_10001_03_4_05_1	Yes	Not very clean	No, neither	No nither	Yes	1	Urban	1		3	1	yes	no	1	0	1	some secondary education	Socially excluded	2	10_10001_03_4_05_1	20	27	girl	0	1	husband migrated			don't know		never	no		N/A: never	0						0			yes	0	60
2	4	3	10_10001_03_4_06_1	Yes	Not very clean	No, neither	No nither	No	1	Urban	2	1	1	0	no	no	1	0	0	some primary school	Others	3	10_10001_03_4_06_1	34	1	girl	1	0	health side effect for woman	1	150	yes	1	sometimes	no		12 or more months ago	0						1	0	90	no
1	4	3	10_10001_03_4_07_1	Yes	Not very clean	No, neither	No nither	No	1	Urban	2	1	1	0	no	no	1	0	0	some primary school	Socially excluded	2	10_10001_03_4_07_1	27	17	girl	1	1		1	180	yes	1	sometimes	no		12 or more months ago	0						1	0	61	yes	0	60
1	15	3	10_10001_03_4_08_1	Yes	Not very clean	No, neither	Yes, animal	No	7	Urban	1		2	1	yes	no	1	0	0	never attended school/grade 1 not complete	Brahmin/chhetri	2	10_10001_03_4_08_1	26	17	boy	1	1	don't know what to do	1	140	no		always	no		N/A: never	0						0			no
1	3	3	10_10001_03_4_09_1	Yes	Not very clean	No, neither	Yes, animal	No	7	Urban	2	1	1	0	no	no	1	0	1	some primary school	Others	2	10_10001_03_4_09_1	24	42	boy	0	1	want another child			no		never	no		12 or more months ago	0						0			yes	0	100
1	9	4	10_10001_04_5_01_1	Yes	Clean	No, neither	Yes, animal	No	3	Urban	2	1	1	1	no	no	1	1	1	some secondary education	Brahmin/chhetri	2	10_10001_04_5_01_1	32	10	girl	1	0		1	180	no		sometimes	yes	2	<1 month ago	0						0			yes	2	5
3	15	4	10_10001_04_5_10_1	Yes	Clean	No, neither	Yes, animal	No	7	Urban	1		2	1	no	no	1	0	0	never attended school/grade 1 not complete	Others	2	10_10001_04_5_10_1	21	11	girl	1	0	health side effect for woman	1	100	no		never	yes	2	<1 month ago	0						0			yes	2	2
3	7	4	10_10001_04_5_11_1	Yes	Clean	No, neither	No nither	No	1	Urban	3	1	1	0	no	no	1	0	1	some secondary education	Others	3	10_10001_04_5_11_1	25	11	boy	1	0		1	180	no		sometimes	yes	3	<1 month ago	1	1	3	10	96	0	0			yes	0	30
3	10	4	10_10001_04_5_12_1	Yes	Not very clean	No, neither	No nither	No	1	Urban	2	1	3	1	yes	no	1	0	0	completed secondary education	Brahmin/chhetri	2	10_10001_04_5_12_1	30	4	girl	1	1	don't know what to do	1	180	no		never	yes	3	1 month ago	1	1	5	60	10 14 15	1	0			yes	0	52
3	99	4	10_10001_04_5_13_1	Yes	Clean	Yes, animal	Yes, animal	Yes	3	Urban	3	1	1	0	no	no	1	1	1	never attended school/grade 1 not complete	Brahmin/chhetri	3	10_10001_04_5_13_1	27	1	girl	1	0	baby being very small/ menstruation not started	1	165	no		sometimes	yes	1	<1 month ago	1	1	3	30	9 10 11 12	1	0			no
3	99	4	10_10001_04_5_14_1	Yes	Not very clean	No, neither	Yes, animal	No	7	Urban	1		2	1	no	no	1	0	0	never attended school/grade 1 not complete	Others	2	10_10001_04_5_14_1	33	22	boy	1	0	health side effect for woman	1	20	no		never	yes	1	<1 month ago	0						0			no
3	99	4	10_10001_04_5_15_1	Yes	Clean	No, neither	No nither	No	1	Urban	3	1	1	0	no	no	1	0	1	never attended school/grade 1 not complete	Brahmin/chhetri	3	10_10001_04_5_15_1	29	10	boy	1	0	husband migrated	1	120	no		never	yes	3	<1 month ago	1	1	2	15	4 15 96	1	1	2	15	yes	1	3
3	99	4	10_10001_04_5_16_1	Yes	Not very clean	No, neither	Yes, animal	No	7	Urban	1		1	1	no	no	1	0	1	never attended school/grade 1 not complete	Others	2	10_10001_04_5_16_1	29	48	girl	0	1				no		never	yes	1	<1 month ago	0						0			no
1	9	4	10_10001_04_5_17_1	Yes	Clean	No, neither	Yes, animal	No	7	Urban	2	1	1	0	no	no	1	0	0	some secondary education	Brahmin/chhetri	2	10_10001_04_5_17_1	36	25	boy	0	1				no		never	yes	2	<1 month ago	1	1	3	60	4 14 15 96	0	1	5	4	no
1	10	4	10_10001_04_5_18_1	Yes	Not very clean	No, neither	Yes, animal	No	3	Urban	3	1	1	0	no	no	0	1	1	completed secondary education	Brahmin/chhetri	2	10_10001_04_5_18_1	33	10	boy	1	0		1	180	no		sometimes	yes	2	<1 month ago	1	1	4	10	12 14 15	1	0			no
3	15	4	10_10001_04_5_19_1	Yes	Not very clean	No, neither	Yes, animal	No	3	Urban	3	1	1	0	no	no	1	1	0	never attended school/grade 1 not complete	Others	3	10_10001_04_5_19_1	20	5	boy	1	0	health side effect for woman	1	177	no		never	yes	1	<1 month ago	0						0			no
3	10	4	10_10001_04_5_02_1	Yes	Clean	No, neither	Yes, animal	No	7	Urban	3	1	1	0	no	no	1	0	1	completed secondary education	Brahmin/chhetri	3	10_10001_04_5_02_1	29	40	boy	0	1	husband migrated			no		sometimes	yes	1	<1 month ago	0						0			no
1	6	4	10_10001_04_5_03_1	Yes	Not very clean	No, neither	Yes, animal	No	7	Urban	2	1	3	1	yes	no	1	0	1	some secondary education	Socially excluded	2	10_10001_04_5_03_1	34	54	boy	0	1				no		sometimes	yes	2	<1 month ago	0						0			don't know
2	7	4	10_10001_04_5_04_1	Yes	Clean	No, neither	No nither	No	1	Urban	1		1	0	no	no	1	0	0	some secondary education	Brahmin/chhetri	2	10_10001_04_5_04_1	25	35	boy	0	1	husband migrated			no		never	yes	1	<1 month ago	1	1	3	15	96	0	1	0	90	no
3	10	4	10_10001_04_5_05_1	Yes	Clean	No, neither	Yes, animal	No	5	Urban	4	2	1	0	no	no	1	1	1	completed secondary education	Brahmin/chhetri	3	10_10001_04_5_05_1	25	13	boy	1	0	husband migrated	1	90	no		always	yes	1	<1 month ago	0						0			no
2	7	4	10_10001_04_5_06_1	Yes	Dirty	No, neither	Yes, animal	No	3	Urban	2	1	1	0	no	no	1	1	0	some secondary education	Brahmin/chhetri	2	10_10001_04_5_06_1	23	16	boy	1	1	husband migrated	1	160	no		sometimes	yes	1	<1 month ago	0						0			no
2	7	4	10_10001_04_5_07_1	Yes	Clean	No, neither	No nither	No	1	Urban	4	2	1	0	no	no	1	0	1	some secondary education	Others	4	10_10001_04_5_07_1	30	21	boy	1	0	husband migrated	1	120	no		never	yes	2	<1 month ago	1	1	3	10	96	1	0			yes	0	85
3	99	4	10_10001_04_5_08_1	Yes	Not very clean	No, neither	No nither	No	1	Urban	2	1	1	0	no	no	1	0	0	never attended school/grade 1 not complete	Brahmin/chhetri	2	10_10001_04_5_08_1	23	39	boy	0	1	health side effect for woman			no		never	no		N/A: never	1	2	4	10	96	0	0			yes	0	100
2	2	4	10_10001_04_5_09_1	Yes	Dirty	No, neither	Yes, animal	No	7	Urban	1		1	1	no	no	1	0	0	some primary school	Brahmin/chhetri	2	10_10001_04_5_09_1	29	37	boy	0	1	husband migrated			no		never	yes	1	<1 month ago	0						0			no
13	99	4	10_10001_04_6_01_1	Yes	Dirty	Yes, animal	Yes, animal	No	7	Urban	2	1	1	0	no	no	1	0	0	never attended school/grade 1 not complete	Socially excluded	2	10_10001_04_6_01_1	22	6	girl	1	0	husband migrated	1	150	yes	0	sometimes	yes	2	<1 month ago	1	1	4	30	7 13 14 15	1	1	1	1	no
1	9	4	10_10001_04_6_10_1	Yes	Clean	No, neither	Yes, animal	Yes	3	Urban	2	1	1	0	no	no	1	1	1	some secondary education	Others	2	10_10001_04_6_10_1	31	38	girl	0	1				yes	1	sometimes	yes	6	<1 month ago	1	1	4	30	96	0	0			yes	2	2
1	5	4	10_10001_04_6_11_1	Yes	Not very clean	No, neither	Yes, animal	No	7	Urban	1		1	1	no	no	1	0	0	completed grade 5	Socially excluded	2	10_10001_04_6_11_1	30	51	boy	0	1				yes	0	never	yes	1	<1 month ago	1	1	3	15	12 13 14 15	1	0			no
3	99	4	10_10001_04_6_12_1	Yes	Clean	Yes, animal	Yes, animal	No	3	Urban	2	1	2	1	no	no	0	1	0	never attended school/grade 1 not complete	Brahmin/chhetri	2	10_10001_04_6_12_1	31	52	girl	0	1	husband migrated			yes	0	never	yes	1	<1 month ago	1	1	4	10	14 15 16	1	0			no
4	2	4	10_10001_04_6_13_1	Yes	Clean	No, neither	Yes, animal	No		Urban	3	1	1	0	no	no	1	1	1	some primary school	Socially excluded	3	10_10001_04_6_13_1	21	19	girl	1	0	husband migrated	1	120	no		sometimes	yes	1	1 month ago	0						0			no
1	8	4	10_10001_04_6_14_1	Yes	Clean	Yes, animal	Yes, animal	Yes	3	Urban	1		1	0	no	no	1	1	0	some secondary education	Others	2	10_10001_04_6_14_1	19	7	boy	1	0		1	210	yes	0	never	yes	2	<1 month ago	1	1	3	10	12 13 14 96	1	0			yes	1	1
1	8	4	10_10001_04_6_15_1	Yes	Not very clean	No, neither	Yes, animal	No	7	Urban	1		2	1	yes	no	1	0	0	some secondary education	Others	2	10_10001_04_6_15_1	31	53	boy	0	1				yes	0	never	no		12 or more months ago	0						0			yes	1	27
4	99	4	10_10001_04_6_16_1	Yes	Clean	No, neither	Yes, animal	No	3	Urban	3	1	3	1	yes	no	1	1	1	never attended school/grade 1 not complete	Others	3	10_10001_04_6_16_1	30	6	girl	1	0	husband migrated	1	180	yes	0	sometimes	yes	3	<1 month ago	1	1	3	30	98	0	0			yes	0	17
3	99	4	10_10001_04_6_17_1	Yes	Not very clean	No, neither	Yes, animal	No	7	Urban	3	1	1	1	no	no	1	0	0	never attended school/grade 1 not complete	Brahmin/chhetri	2	10_10001_04_6_17_1	20	2	boy	1	0		1	180	no		sometimes	yes	1	1 month ago	0						0			no
2	9	4	10_10001_04_6_18_1	Yes	Not very clean	No, neither	No nither	No	1	Urban	2	1	1	0	no	no	1	0	0	some secondary education	Others	2	10_10001_04_6_18_1	26	30	boy	0	1	husband migrated			yes	0	never	no		8 months ago	1	1	3	98	96	0	1	0	34	yes	0	100
2	10	4	10_10001_04_6_19_1	Yes	Clean	No, neither	No nither	No	1	Urban	1		1	0	no	no	1	0	0	completed secondary education	Others	2	10_10001_04_6_19_1	25	30	girl	0	1	husband migrated			yes	0	never	yes	3	3 months ago	1	1	3	30	96	1	1	0	90	yes	1	29
3	2	4	10_10001_04_6_02_1	Yes	Not very clean	No, neither	Yes, animal	No	5	Urban	3	1	1	0	no	no	1	1	0	some primary school	Others	3	10_10001_04_6_02_1	22	1	boy	1	1	health side effect for woman	1	150	yes	0	always	yes	4	<1 month ago	1	1	3	15	96	0	1	0	90	no
1	7	4	10_10001_04_6_03_1	Yes	Not very clean	No, neither	No nither	No	1	Urban	1		1	0	no	no	1	0	0	some secondary education	Others	2	10_10001_04_6_03_1	29	26	boy	0	2				yes	0	never	yes	1	<1 month ago	0						0			no
1	5	4	10_10001_04_6_04_1	Yes	Not very clean	No, neither	No nither	No	1	Urban	3	1	1	0	no	no	1	0	0	completed grade 5	Others	2	10_10001_04_6_04_1	29	59	girl	0	1				yes	1	never	yes	4	1 month ago	1	1	5	10	96	1	1	0	90	yes	0	100
1	5	4	10_10001_04_6_05_1	Yes	Clean	No, neither	No nither	No	5	Urban	1		1	0	no	no	1	1	0	completed grade 5	Others	2	10_10001_04_6_05_1	29	4	girl	1	1	baby being very small/ menstruation not started	1	210	yes	0	never	yes	3	1 month ago	1	1	6	10	96	1	0			yes	1	29
3	99	4	10_10001_04_6_06_1	Yes	Not very clean	No, neither	No nither	No	1	Urban	1		1	0	no	no	1	0	0	never attended school/grade 1 not complete	Brahmin/chhetri	2	10_10001_04_6_06_1	25	10	boy	1	0		1	180	yes	0	never	yes	3	<1 month ago	1	1	3	10	7 12 96	1	1	0	90	yes	0	42
2	8	4	10_10001_04_6_07_1	Yes	Clean	No, neither	Yes, animal	No	5	Urban	1		4	1	no	yes	1	1	0	some secondary education	Socially excluded	2	10_10001_04_6_07_1	24	14	girl	1	0	husband migrated	1	170	yes	0	always	yes	1	<1 month ago	1	1	2	15	13 14 15 16 96	1	0			no
1	2	4	10_10001_04_6_08_1	Yes	Not very clean	No, neither	Yes, animal	No	7	Urban	1		1	1	no	no	1	0	0	some primary school	Socially excluded	2	10_10001_04_6_08_1	28	24	boy	0	1				no		sometimes	no		N/A: never	0						0			don't know
2	15	4	10_10001_04_6_09_1	Yes	Not very clean	No, neither	Yes, animal	No	7	Urban	1		2	1	yes	no	1	0	0	never attended school/grade 1 not complete	Others	2	10_10001_04_6_09_1	30	40	girl	0	1	husband migrated			yes	1	never	yes	1	1 month ago	1	1	42	30	12 13 14 15	1	0			no
1	8	5	10_10002_05_10_01_1	Yes	Dirty	No, neither	Yes, animal	No	7	Rural	1		1	0	no	no	1	0	0	some secondary education	Brahmin/chhetri	1	10_10002_05_10_01_1	26	13	boy	1	1		0		no		never	yes	1	1 month ago	1	1	5	30	96	1	1	0	27	no
1	8	5	10_10002_05_10_10_1	Yes	Not very clean	No, neither	No nither	No	7	Rural	1		2	1	yes	no	0	0	0	some secondary education	Brahmin/chhetri	1	10_10002_05_10_10_1	19	47	girl	0	1				no		sometimes	yes	1	1 month ago	1	1	6	30	11 96	1	0			no
1	10	5	10_10002_05_10_11_1	Yes	Not very clean	No, neither	Yes, animal	Yes	3	Rural	3	1	3	1	no	no	1	1	0	completed secondary education	Socially excluded	2	10_10002_05_10_11_1	22	2	girl	1	0	baby being very small/ menstruation not started	1	180	yes	1	sometimes	yes	1	1 month ago	1	1	4	120	9 10 11 12 96	1	0			no
3	99	5	10_10002_05_10_12_1	Yes	Not very clean	No, neither	Yes, animal	Yes	7	Rural	1		3	1	yes	no	1	0	0	never attended school/grade 1 not complete	Socially excluded	1	10_10002_05_10_12_1	25	9	boy	1	1		1	60	yes	0	sometimes	yes	1	1 month ago	1	1	4	15	1 3 4 11 12 96	1	0			no
1	14	5	10_10002_05_10_13_1	Yes	Dirty	No, neither	Yes, animal	No	3	Rural	3	1	3	1	yes	no	1	1	0	higher education	Brahmin/chhetri	2	10_10002_05_10_13_1	33	50	boy	0	1				yes	0	always	no		12 or more months ago	1	0	52	60	1 2 3	1	1	0	90	no
1	4	5	10_10002_05_10_14_1	Yes	Dirty	No, neither	No nither	No	2	Rural	1		3	1	yes	no	1	0	0	some primary school	Socially excluded	1	10_10002_05_10_14_1	22	8	boy	1	2		0		yes	0	never	yes	1	1 month ago	1	1	5	60	15 96	1	0			no
1	7	5	10_10002_05_10_15_1	Yes	Not very clean	No, neither	Yes, animal	No	7	Rural	1		1	0	no	no	1	0	0	some secondary education	Socially excluded	1	10_10002_05_10_15_1	36	40	boy	0	1				no		sometimes	yes	1	3 months ago	1	1	9	30	96	1	1	0	52	no
2	10	5	10_10002_05_10_16_1	Yes	Clean	No, neither	No nither	No	3	Rural	2	1	2	1	yes	no	1	1	1	completed secondary education	Socially excluded	2	10_10002_05_10_16_1	29	33	boy	0	1	husband migrated			yes	0	always	yes	1	3 months ago	1	1	10	20	96	1	0			no
3	99	5	10_10002_05_10_17_1	Yes	Not very clean	No, neither	No nither	No	3	Rural	1		1	0	no	no	1	1	1	never attended school/grade 1 not complete	Socially excluded	1	10_10002_05_10_17_1	25	29	boy	0	1	husband migrated			no		always	no		N/A: never	0						0			no
1	4	5	10_10002_05_10_18_1	Yes	Dirty	No, neither	Yes, animal	Yes	8	Rural	1		3	1	no	no	1	0	0	some primary school	Socially excluded	1	10_10002_05_10_18_1	20	17	boy	1	0	health side effect for child	1	120	yes	0	never	yes	1	<1 month ago	1	1	3	10	96	1	0			no
1	8	5	10_10002_05_10_19_1	Yes	Not very clean	Yes, animal	Yes, animal	No	7	Rural	2	1	1	0	no	no	1	0	1	some secondary education	Brahmin/chhetri	1	10_10002_05_10_19_1	25	5	boy	1	1	baby being very small/ menstruation not started	1	180	no		never	yes	1	1 month ago	1	1	5	10	96	1	1	0	76	yes	0	25
1	9	5	10_10002_05_10_02_1	No		No, neither	No nither	No	7	Rural	1		3	1	yes	no	0	0	0	some secondary education	Socially excluded	1	10_10002_05_10_02_1	18	4	girl	1	0		1	170	no		sometimes	yes	1	<1 month ago	0						1	1	2	no
3	0	5	10_10002_05_10_03_1	Yes	Clean	No, neither	No nither	No	7	Rural	1		3	1	yes	no	1	0	0	never attended school/grade 1 not complete	Socially excluded	1	10_10002_05_10_03_1	28	32	girl	0	1	other			no		always	no		N/A: never	0						0			no
2	9	5	10_10002_05_10_04_1	Yes	Not very clean	No, neither	No nither	No	7	Rural	1		1	0	no	no	1	0	0	some secondary education	Socially excluded	1	10_10002_05_10_04_1	21	56	boy	0	1	husband migrated			no		never	no		12 or more months ago	0						1	0	90	no
3	99	5	10_10002_05_10_05_1	Yes	Clean	No, neither	Yes, animal	Yes	7	Rural	3	1	1	0	no	no	1	0	0	never attended school/grade 1 not complete	Socially excluded	3	10_10002_05_10_05_1	20	42	girl	0	1				no		never	yes	1	1 month ago	1	1	5	30	96	1	0			no
1	5	5	10_10002_05_10_06_1	Yes	Not very clean	No, neither	Yes, animal	No	7	Rural	2	1	1	0	no	no	1	0	0	completed grade 5	Socially excluded	1	10_10002_05_10_06_1	24	0	boy	1	1	baby being very small/ menstruation not started	1	180	no		sometimes	yes	1	1 month ago	1	1	6	20	96	1	1	0	36	no
4	15	5	10_10002_05_10_07_1	Yes	Clean	No, neither	Yes, animal	Yes	7	Rural	1		3	1	yes	no	1	0	0	never attended school/grade 1 not complete	Socially excluded	1	10_10002_05_10_07_1	24	26	boy	0	1				no		never	no		N/A: never	0						0			no
1	5	5	10_10002_05_10_08_1	Yes	Clean	No, neither	No nither	No	7	Rural	1		1	0	no	no	1	0	0	completed grade 5	Socially excluded	1	10_10002_05_10_08_1	27	2	girl	1	0		1	60	yes	0	sometimes	yes	1	1 month ago	1	1	5	30	96	1	0			no
4	15	5	10_10002_05_10_09_1	Yes	Clean	No, neither	No nither	No	3	Rural	2	1	1	0	no	no	0	1	0	never attended school/grade 1 not complete	Socially excluded	2	10_10002_05_10_09_1	25	26	boy	0	1	husband migrated			yes	1	sometimes	no		N/A: never	0						0			no
2	99	8	10_10002_08_11_01_1	Yes	Not very clean	No, neither	No nither	No	3	Rural	2	1	3	1	yes	no	0	1	0	never attended school/grade 1 not complete	Socially excluded	1	10_10002_08_11_01_1	45	54	boy	0	1	other			no		always	no		N/A: never	0						0			no
2	11	8	10_10002_08_11_10_1	Yes	Clean	Yes, animal	Yes, animal	No	2	Rural	2	1	2	1	no	no	0	0	1	completed secondary education	Socially excluded	1	10_10002_08_11_10_1	25	32	girl	0	1	husband migrated			yes	1	always	no		N/A: never	0						0			no
1	4	8	10_10002_08_11_11_1	Yes	Not very clean	No, neither	Yes, animal	No	7	Rural	2	1	2	0	yes	no	1	0	1	some primary school	Socially excluded	1	10_10002_08_11_11_1	33	24	boy	0	1				yes	1	never	yes	0	12 or more months ago	0						1	0	90	no
3	3	8	10_10002_08_11_12_1	Yes	Not very clean	Yes, animal	Yes, animal	No	7	Rural	2	1	2	1	no	no	1	0	1	some primary school	Socially excluded	2	10_10002_08_11_12_1	23	7	boy	1	1	health side effect for woman	0		no		never	no		12 or more months ago	0						1	0	90	no
2	7	8	10_10002_08_11_13_1	Yes	Clean	No, neither	No nither	No	7	Rural	2	1	1	0	no	no	1	0	1	some secondary education	Socially excluded	2	10_10002_08_11_13_1	22	39	boy	0	1	husband migrated			yes	1	sometimes	no		12 or more months ago	0						1	0	90	no
1	5	8	10_10002_08_11_14_1	Yes	Clean	No, neither	Yes, animal	No	7	Rural	2	1	1	1	no	no	1	0	1	completed grade 5	Socially excluded	2	10_10002_08_11_14_1	29	33	boy	0	1				yes	0	never	no		12 or more months ago	0						1	0	90	no
1	4	8	10_10002_08_11_15_1	Yes	Not very clean	No, neither	No nither	No	3	Rural	1		3	1	no	no	1	1	0	some primary school	Socially excluded	1	10_10002_08_11_15_1	36	23	boy	1	0	want another child	1	180	yes	0	always	no		12 or more months ago	0						1	0	90	yes	0	90
1	1	8	10_10002_08_11_16_1	Yes	Not very clean	No, neither	Yes, animal	No	7	Rural	1		1	0	no	no	1	0	1	some primary school	Socially excluded	1	10_10002_08_11_16_1	27	36	girl	0	1	want another child			yes	1	sometimes	yes	0	12 or more months ago	1	0	52	15	96	1	0			no
3	99	8	10_10002_08_11_17_1	Yes	Clean	No, neither	No nither	No	7	Rural	2	1	2	1	no	no	1	0	1	never attended school/grade 1 not complete	Socially excluded	2	10_10002_08_11_17_1	17	5	boy	1	0		1	180	yes	0	sometimes	no		N/A: never	0						0			no
2	15	8	10_10002_08_11_18_1	Yes	Not very clean	No, neither	Yes, animal	Yes	7	Rural	1		3	1	yes	no	1	0	1	never attended school/grade 1 not complete	Socially excluded	1	10_10002_08_11_18_1	30	6	boy	1	1	health side effect for child	0		yes	1	never	no		12 or more months ago	0						1	0	90	no
2	9	8	10_10002_08_11_19_1	Yes	Clean	No, neither	No nither	No	7	Rural	2	1	3	1	yes	no	1	0	1	some secondary education	Socially excluded	2	10_10002_08_11_19_1	23	52	boy	0	1	husband migrated			yes	0	sometimes	no		12 or more months ago	0						1	0	90	no
3	99	8	10_10002_08_11_02_1	Yes	Clean	No, neither	Yes, animal	No	7	Rural	2	1	2	1	no	no	1	0	1	never attended school/grade 1 not complete	Socially excluded	1	10_10002_08_11_02_1	18	10	girl	1	0		1	120	yes	0	sometimes	no		N/A: never	0						0			no
1	3	8	10_10002_08_11_03_1	Yes	Clean	No, neither	Yes, animal	No	7	Rural	2	1	2	1	no	no	1	0	1	some primary school	Socially excluded	1	10_10002_08_11_03_1	33	1	boy	1	1	baby being very small/ menstruation not started	0		yes	0	never	no		N/A: never	0						0			no
1	9	8	10_10002_08_11_04_1	Yes	Not very clean	No, neither	Yes, animal	No	7	Rural	2	1	1	0	no	no	1	0	1	some secondary education	Socially excluded	2	10_10002_08_11_04_1	38	29	boy	0	1				no		always	no		12 or more months ago	0						1	0	90	no
1	9	8	10_10002_08_11_05_1	No		No, neither	No nither	No	7	Rural	1		1	0	no	no	0	0	1	some secondary education	Socially excluded	1	10_10002_08_11_05_1	21	21	girl	1	0		1	180	yes	1	sometimes	no		N/A: never	0						0			no
1	9	8	10_10002_08_11_06_1	Yes	Not very clean	No, neither	Yes, animal	No	7	Rural	2	1	1	0	no	no	1	0	1	some secondary education	Socially excluded	2	10_10002_08_11_06_1	22	27	girl	0	2				no		never	no		12 or more months ago	0						1	0	90	no
2	7	8	10_10002_08_11_07_1	Yes	Not very clean	No, neither	No nither	No	7	Rural	2	1	2	1	no	no	1	0	0	some secondary education	Socially excluded	1	10_10002_08_11_07_1	29	42	boy	0	1				no		never	no		12 or more months ago	0						1	0	90	no
3	2	8	10_10002_08_11_08_1	Yes	Clean	Yes, animal	Yes, animal	Yes	3	Rural	2	1	2	1	no	no	1	1	1	some primary school	Socially excluded	1	10_10002_08_11_08_1	22	20	girl	1	0	husband migrated	0		yes	1	never	no		12 or more months ago	0						1	0	52	no
1	4	8	10_10002_08_11_09_1	Yes	Clean	No, neither	Yes, animal	No	7	Rural	2	1	1	0	no	no	1	0	1	some primary school	Socially excluded	1	10_10002_08_11_09_1	36	35	girl	0	1				yes	0	never	no		12 or more months ago	1	0	52	60	10 96	1	1	0	90	no
2	5	8	10_10002_08_12_01_1	Yes	Clean	No, neither	No nither	No	7	Rural	1		3	1	yes	no	1	0	0	completed grade 5	Socially excluded	1	10_10002_08_12_01_1	29	45	girl	0	1				yes	0	sometimes	no		N/A: never	0						0			yes	0	52
1	9	8	10_10002_08_12_10_1	Yes	Not very clean	No, neither	Yes, animal	No	7	Rural	3	1	3	1	yes	no	1	0	1	some secondary education	Socially excluded	2	10_10002_08_12_10_1	33	26	boy	0	2	health side effect for woman			yes	1	sometimes	no		12 or more months ago	1	0	52	30	12 96	1	0			no
1	9	8	10_10002_08_12_11_1	Yes	Clean	No, neither	Yes, animal	No	7	Rural	2	1	2	1	no	no	1	0	1	some secondary education	Socially excluded	1	10_10002_08_12_11_1	25	1	boy	1	0		1	85	yes	0	always	yes	1	<1 month ago	0						0			no
1	9	8	10_10002_08_12_12_1	Yes	Clean	No, neither	No nither	No	2	Rural	2	1	3	1	yes	no	1	0	0	some secondary education	Socially excluded	1	10_10002_08_12_12_1	35	2	girl	1	0	health side effect for child	1	90	yes	1	always	no		N/A: never	0						0			no
1	7	8	10_10002_08_12_13_1	Yes	Clean	Yes, animal	Yes, animal	No	3	Rural	2	1	2	1	yes	no	1	1	1	some secondary education	Socially excluded	1	10_10002_08_12_13_1	25	29	girl	0	1	health side effect for woman			yes	1	sometimes	no		N/A: never	0						0			no
1	0	8	10_10002_08_12_14_1	Yes	Not very clean	Yes, animal	Yes, animal	Yes	7	Rural	2	1	1	0	no	no	1	0	0	never attended school/grade 1 not complete	Socially excluded	1	10_10002_08_12_14_1	41	23	boy	1	0	don't know	0		yes	0	sometimes	no		N/A: never	0						0			no
1	9	8	10_10002_08_12_15_1	Yes	Clean	No, neither	No nither	No	3	Rural	2	1	2	1	yes	no	1	1	1	some secondary education	Socially excluded	1	10_10002_08_12_15_1	31	37	boy	0	1				yes	0	sometimes	yes	1	<1 month ago	0						1	0	90	no
3	6	8	10_10002_08_12_16_1	Yes	Clean	No, neither	No nither	No	3	Rural	3	1	2	1	no	no	1	1	1	some secondary education	Socially excluded	3	10_10002_08_12_16_1	25	0	girl	1	1	baby being very small/ menstruation not started	1	180	yes	1	sometimes	no		12 or more months ago	1	0	52	15	10 96	1	1	2	90	no
1	7	8	10_10002_08_12_17_1	Yes	Clean	No, neither	No nither	No	7	Rural	2	1	2	0	yes	no	1	0	1	some secondary education	Socially excluded	1	10_10002_08_12_17_1	20	32	girl	0	1				yes	0	sometimes	no		12 or more months ago	0						1	1	90	no
1	9	8	10_10002_08_12_18_1	Yes	Clean	No, neither	Yes, animal	No	3	Rural	1		1	0	no	no	1	1	1	some secondary education	Socially excluded	1	10_10002_08_12_18_1	41	18	girl	1	1	health side effect for woman	1	180	yes	0	always	no		N/A: never	0						0			no
3	2	8	10_10002_08_12_19_1	Yes	Clean	No, neither	Yes, animal	No	3	Rural	4	2	2	1	no	no	1	1	1	some primary school	Socially excluded	3	10_10002_08_12_19_1	36	3	boy	1	0	husband migrated	1	120	yes	0	sometimes	no		N/A: never	0						0			no
3	3	8	10_10002_08_12_02_1	Yes	Clean	No, neither	Yes, animal	No	7	Rural	2	1	1	0	no	no	1	0	0	some primary school	Socially excluded	2	10_10002_08_12_02_1	28	0	boy	1	0	baby being very small/ menstruation not started	1	180	yes	1	sometimes	no		10 months ago	0						1	0	40	no
1	8	8	10_10002_08_12_03_1	Yes	Clean	No, neither	No nither	No	3	Rural	2	1	1	0	no	no	1	1	1	some secondary education	Socially excluded	1	10_10002_08_12_03_1	33	6	boy	1	0	health side effect for woman	1	175	yes	1	sometimes	no		12 or more months ago	0						0			yes	1	21
1	9	8	10_10002_08_12_04_1	Yes	Clean	No, neither	Yes, animal	No	3	Rural	2	1	1	0	no	no	1	1	1	some secondary education	Socially excluded	1	10_10002_08_12_04_1	32	51	boy	0	1				yes	1	always	no		12 or more months ago	1	0	52	20	1 2 3 4 96	1	1	7	90	yes	1	17
1	5	8	10_10002_08_12_05_1	No		Yes, animal	Yes, animal	Yes	7	Rural	3	1	1	0	no	no	0	0	1	completed grade 5	Socially excluded	2	10_10002_08_12_05_1	28	30	girl	0	1				no		never	no		12 or more months ago	1	1	52	10	96	1	1	3	90	no
1	11	8	10_10002_08_12_06_1	Yes	Clean	No, neither	No nither	No	3	Rural	2	1	1	0	no	no	1	1	1	completed secondary education	Socially excluded	1	10_10002_08_12_06_1	25	0	boy	1	1	baby being very small/ menstruation not started	1	150	yes	0	always	no		12 or more months ago	1	0	52	20	96	1	1	0	90	no
1	8	8	10_10002_08_12_07_1	Yes	Clean	Yes, animal	Yes, animal	No	3	Rural	2	1	3	1	yes	no	1	1	1	some secondary education	Socially excluded	2	10_10002_08_12_07_1	26	5	girl	1	2	health side effect for child	0		yes	1	always	no		12 or more months ago	0						1	0	90	no
1	5	8	10_10002_08_12_08_1	Yes	Clean	No, neither	Yes, animal	No	7	Rural	2	1	2	1	yes	no	1	0	1	completed grade 5	Socially excluded	1	10_10002_08_12_08_1	38	46	boy	0	1				yes	1	sometimes	no		12 or more months ago	0						1	0	90	no
2	12	8	10_10002_08_12_09_1	Yes	Clean	No, neither	No nither	No	7	Rural	2	1	3	1	no	no	1	0	0	completed class 12	Socially excluded	2	10_10002_08_12_09_1	27	32	girl	0	1	husband migrated			yes	1	sometimes	yes	1	<1 month ago	0						0			no
2	5	3	10_10002_03_7_01_1	Yes	Dirty	No, neither	No nither	No	7	Rural	2	1	3	1	yes	no	1	0	0	completed grade 5	Socially excluded	1	10_10002_03_7_01_1	35	58	boy	0	1				yes	1	sometimes	yes	2	4 months ago	1	0	52	60	10 11 12 14 15 96	1	1	1	16	yes	1	3
1	9	3	10_10002_03_7_10_1	Yes	Not very clean	No, neither	No nither	No	7	Rural	3	1	1	0	no	no	1	0	0	some secondary education	Brahmin/chhetri	2	10_10002_03_7_10_1	35	16	girl	1	0		1	180	no		sometimes	yes	2	1 month ago	1	1	5	10	96	1	1	1	10	yes	1	13
2	4	3	10_10002_03_7_11_1	Yes	Not very clean	No, neither	No nither	No	7	Rural	2	1	1	1	no	no	1	0	0	some primary school	Socially excluded	1	10_10002_03_7_11_1	30	28	boy	0	1	husband migrated			no		sometimes	no		12 or more months ago	0						1	1	52	no
1	10	3	10_10002_03_7_12_1	Yes	Not very clean	No, neither	No nither	No	3	Rural	2	1	2	1	no	no	0	1	0	completed secondary education	Brahmin/chhetri	1	10_10002_03_7_12_1	22	29	girl	0	1				yes	1	always	yes	2	<1 month ago	1	1	3	20	11 12	0	0			yes	6	3
2	8	3	10_10002_03_7_13_1	Yes	Not very clean	No, neither	No nither	No	7	Rural	2	1	1	0	no	no	0	0	0	some secondary education	Brahmin/chhetri	1	10_10002_03_7_13_1	26	34	girl	0	1	husband migrated			yes	1	never	yes	2	3 months ago	1	1	9	5	96	0	1	2	10	no
1	9	3	10_10002_03_7_14_1	Yes	Not very clean	No, neither	No nither	No	2	Rural	3	1	3	1	yes	no	1	0	0	some secondary education	Brahmin/chhetri	2	10_10002_03_7_14_1	39	47	girl	0	1	health side effect for woman			yes	1	always	yes	1	3 months ago	0						1	1	10	yes	1	20
4	99	3	10_10002_03_7_15_1	Yes	Clean	No, neither	No nither	No	7	Rural	1		1	0	no	no	1	0	0	never attended school/grade 1 not complete	Brahmin/chhetri	1	10_10002_03_7_15_1	29	36	girl	0	1				yes	1	sometimes	yes	1	<1 month ago	1	0	25	15	12 96	1	1	1	2	yes	2	14
1	8	3	10_10002_03_7_16_1	Yes	Not very clean	No, neither	No nither	No	3	Rural	1		1	0	no	no	1	1	1	some secondary education	Socially excluded	1	10_10002_03_7_16_1	20	14	girl	1	0		1	270	yes	0	never	no		N/A: never	0						0			yes	0	100
2	13	3	10_10002_03_7_17_1	Yes	Clean	No, neither	No nither	No	7	Rural	2	1	1	0	no	no	1	0	0	higher education	Brahmin/chhetri	2	10_10002_03_7_17_1	26	27	boy	0	1	husband migrated			yes	0	never	yes	1	1 month ago	1	1	2	30	96	0	0			no
1	9	3	10_10002_03_7_18_1	Yes	Not very clean	No, neither	No nither	No	3	Rural	2	1	1	0	no	no	0	1	1	some secondary education	Brahmin/chhetri	1	10_10002_03_7_18_1	39	50	girl	0	1				yes	1	sometimes	yes	2	<1 month ago	1	2	3	30	11 96	0	0			yes	1	4
2	7	3	10_10002_03_7_19_1	Yes	Clean	No, neither	Yes, animal	No	7	Rural	2	1	1	0	no	no	1	0	1	some secondary education	Socially excluded	1	10_10002_03_7_19_1	33	30	boy	0	1				no		never	yes	1	<1 month ago	1	1	2	30	96	1	0			yes	1	14
2	5	3	10_10002_03_7_02_1	Yes	Not very clean	No, neither	Yes, animal	No	7	Rural	1		1	1	no	no	1	0	0	completed grade 5	Socially excluded	1	10_10002_03_7_02_1	28	15	boy	1	0		1	180	yes	1	never	yes	1	1 month ago	1	1	4	10	96	1	1	0	60	yes	1	3
2	3	3	10_10002_03_7_03_1	No		Yes, animal	No nither	Yes	7	Rural	2	1	2	1	no	no	0	0	0	some primary school	Socially excluded	1	10_10002_03_7_03_1	24	53	boy	0	1	husband migrated			no		never	no		6 months ago	0						1	0	25	yes	1	4
1	10	3	10_10002_03_7_04_1	Yes	Not very clean	No, neither	No nither	Yes	7	Rural	1		2	1	no	no	1	0	0	completed secondary education	Socially excluded	1	10_10002_03_7_04_1	24	30	boy	0	1	health side effect for woman			yes	0	never	yes	1	<1 month ago	1	1	3	5	96	1	0			yes	0	12
3	3	3	10_10002_03_7_05_1	No		No, neither	No nither	No	3	Rural	2	1	2	1	no	no	0	1	0	some primary school	Brahmin/chhetri	2	10_10002_03_7_05_1	30	10	boy	1	1	husband migrated	1	180	yes	1	always	yes	1	1 month ago	1	1	4	20	12 96	1	1	0	26	yes	1	13
2	8	3	10_10002_03_7_06_1	Yes	Not very clean	Yes, animal	Yes, animal	No	7	Rural	1		1	0	no	no	1	0	0	some secondary education	Socially excluded	1	10_10002_03_7_06_1	23	22	girl	1	0	husband migrated	1	3	yes	0	never	no		N/A: never	0						0			no
1	10	3	10_10002_03_7_07_1	Yes	Clean	No, neither	No nither	No	3	Rural	3	1	3	1	yes	no	1	1	1	completed secondary education	Brahmin/chhetri	2	10_10002_03_7_07_1	33	5	boy	1	0		1	15	yes	0	always	yes	3	3 months ago	1	2	8	20	8 10 11 12 96	1	0			yes	2	4
2	3	3	10_10002_03_7_08_1	Yes	Not very clean	Yes, animal	Yes, animal	No	3	Rural	1		1	0	no	no	1	1	0	some primary school	Socially excluded	1	10_10002_03_7_08_1	25	4	boy	1	0		1	180	no		always	yes	1	1 month ago	1	1	5	5	13 96	1	1	0	56	no
4	15	3	10_10002_03_7_09_1	Yes	Not very clean	No, neither	No nither	No	7	Rural	2	1	2	1	yes	no	1	0	0	never attended school/grade 1 not complete	Brahmin/chhetri	1	10_10002_03_7_09_1	20	20	boy	1	0	husband migrated	1	180	yes	0	sometimes	no		N/A: never	0						0			yes	1	10
1	5	3	10_10002_03_8_01_1	Yes	Clean	No, neither	No nither	No	7	Rural	1		1	0	no	no	1	0	0	completed grade 5	Brahmin/chhetri	1	10_10002_03_8_01_1	26	2	boy	1	1		1	180	yes	1	sometimes	yes	2	3 months ago	1	1	11	60	96	1	1	0	33	no
1	7	3	10_10002_03_8_10_1	Yes	Not very clean	No, neither	Yes, animal	No	7	Rural	3	1	3	1	yes	no	1	0	1	some secondary education	Socially excluded	3	10_10002_03_8_10_1	28	22	girl	1	0	religious restrictions/beliefs	0		yes	0	sometimes	yes	1	3 months ago	1	1	8	15	10 14 96	1	0			yes	0	24
3	15	3	10_10002_03_8_11_1	Yes	Clean	Yes, animal	Yes, animal	No	7	Rural	2	1	1	0	no	no	1	0	1	never attended school/grade 1 not complete	Socially excluded	2	10_10002_03_8_11_1	21	50	boy	0	1				yes	0	never	no		N/A: never	0						0			no
1	99	3	10_10002_03_8_12_1	Yes	Dirty	No, neither	Yes, animal	No	7	Rural	2	1	2	1	no	no	0	0	0	never attended school/grade 1 not complete	Socially excluded	1	10_10002_03_8_12_1	35	14	boy	1	1	health side effect for woman	0		yes	0	never	yes	1	3	1	1	14	30	10 96	1	0			no
1	11	3	10_10002_03_8_13_1	Yes	Not very clean	No, neither	Yes, animal	No	7	Rural	2	1	1	0	no	no	1	0	1	completed secondary education	Socially excluded	2	10_10002_03_8_13_1	32	31	girl	0	1	health side effect for woman			yes	1	sometimes	yes	1	3 months ago	1	1	8	30	12 96	1	1	0	70	no
4	15	3	10_10002_03_8_14_1	Yes	Clean	No, neither	Yes, animal	No	7	Rural	3	1	3	1	yes	no	1	0	1	never attended school/grade 1 not complete	Socially excluded	2	10_10002_03_8_14_1	21	13	girl	1	0	husband migrated	1	180	yes	0	sometimes	yes	1	<1 month ago	1	1	0	10	96	1	0			yes	0	10
13	8	3	10_10002_03_8_15_1	Yes	Clean	No, neither	No nither	No	7	Rural	2	1	1	0	no	no	1	0	0	some secondary education	Socially excluded	2	10_10002_03_8_15_1	27	48	boy	0	1				yes	1	sometimes	yes	2	3 months ago	1	1	8	20	12 96	1	1	1	9	no
1	5	3	10_10002_03_8_16_1	Yes	Not very clean	No, neither	No nither	No	7	Rural	2	1	2	1	no	no	1	0	1	completed grade 5	Socially excluded	1	10_10002_03_8_16_1	37	27	girl	0	2				yes	1	never	yes	1	1 month ago	1	1	4	2	12 96	1	0			no
3	9	3	10_10002_03_8_17_1	Yes	Not very clean	No, neither	Yes, animal	No	7	Rural	3	1	1	0	no	no	1	0	0	some secondary education	Brahmin/chhetri	2	10_10002_03_8_17_1	20	30	boy	0	1				yes	0	never	no		N/A: never	0						0			no
13	9	3	10_10002_03_8_18_1	Yes	Not very clean	No, neither	No nither	No	7	Rural	2	1	2	0	yes	no	1	0	1	some secondary education	Brahmin/chhetri	1	10_10002_03_8_18_1	20	3	boy	1	0	health side effect for woman	1	17	yes	0	never	yes	2	<1 month ago	1	1	16	30	11 12 96	1	1	1	0	no
1	4	3	10_10002_03_8_19_1	Yes	Not very clean	No, neither	No nither	No	7	Rural	2	1	3	1	yes	no	1	0	1	some primary school	Socially excluded	1	10_10002_03_8_19_1	29	11	boy	1	1		1	180	yes	0	sometimes	no		N/A: never	0						0			no
3	99	3	10_10002_03_8_02_1	Yes	Clean	No, neither	No nither	No	8	Rural	2	1	3	1	yes	no	1	0	1	never attended school/grade 1 not complete	Brahmin/chhetri	1	10_10002_03_8_02_1	19	26	girl	0	1	want another child			yes	1	always	no		N/A: never	0						0			yes	0	26
2	9	3	10_10002_03_8_03_1	Yes	Not very clean	No, neither	No nither	No	7	Rural	3	1	1	0	no	no	0	0	1	some secondary education	Brahmin/chhetri	3	10_10002_03_8_03_1	25	10	girl	1	1	husband migrated	1	180	yes	1	sometimes	yes	1	<1 month ago	1	1	1	30	9 12 96	1	1	2	90	no
4	99	3	10_10002_03_8_04_1	Yes	Clean	No, neither	No nither	No	3	Rural	2	1	1	0	no	no	1	1	1	never attended school/grade 1 not complete	Brahmin/chhetri	1	10_10002_03_8_04_1	21	0	boy	1	0	husband migrated	1	180	yes	1	always	yes	1	3 months ago	1	1	8	30	96	1	0			no
2	9	3	10_10002_03_8_05_1	Yes	Not very clean	No, neither	Yes, animal	No	7	Rural	2	1	1	0	no	no	1	0	0	some secondary education	Brahmin/chhetri	1	10_10002_03_8_05_1	19	6	girl	1	0	husband migrated	0		yes	0	sometimes	no		N/A: never	0						0			no
1	9	3	10_10002_03_8_06_1	Yes	Not very clean	No, neither	Yes, animal	No	7	Rural	2	1	3	1	yes	no	0	0	1	some secondary education	Brahmin/chhetri	1	10_10002_03_8_06_1	42	8	boy	1	0		1	170	yes	1	never	no		N/A: never	0						0			no
3	99	3	10_10002_03_8_07_1	Yes	Not very clean	No, neither	Yes, animal	Yes	7	Rural	2	1	2	0	yes	no	1	0	0	never attended school/grade 1 not complete	Socially excluded	1	10_10002_03_8_07_1	24	9	girl	1	0	husband migrated	1	150	yes	0	never	no		N/A: never	0						0			no
1	3	3	10_10002_03_8_08_1	Yes	Clean	Yes, animal	Yes, animal	No	7	Rural	2	1	3	1	yes	no	1	0	0	some primary school	Brahmin/chhetri	1	10_10002_03_8_08_1	32	57	boy	0	1				yes	1	sometimes	yes	1	3	1	1	13	30	96	1	1	0	36	yes	0	1
1	4	3	10_10002_03_8_09_1	Yes	Clean	No, neither	No nither	No	7	Rural	2	1	1	0	no	no	0	0	1	some primary school	Brahmin/chhetri	2	10_10002_03_8_09_1	25	17	girl	1	0		1	180	yes	0	sometimes	yes	1	<1 month ago	1	1	1	60	12 15 96	1	0			no
2	15	5	10_10002_05_9_01_1	No		No, neither	No nither	No	7	Rural	2	1	3	1	no	no	0	0	0	never attended school/grade 1 not complete	Brahmin/chhetri	2	10_10002_05_9_01_1	34	45	boy	0	1	husband migrated			yes	1	never	yes	1	3 months ago	1	1	8	30	96	1	0			no
3	2	5	10_10002_05_9_10_1	Yes	Clean	No, neither	Yes, animal	No	7	Rural	2	1	1	0	no	no	1	0	0	some primary school	Socially excluded	2	10_10002_05_9_10_1	22	29	boy	0	1	husband migrated			no		always	yes	1	1 month ago	1	1	6	20	96	1	0			no
1	8	5	10_10002_05_9_11_1	Yes	Clean	No, neither	No nither	No	3	Rural	4	2	1	0	no	no	1	1	1	some secondary education	Socially excluded	4	10_10002_05_9_11_1	24	37	girl	0	1				yes	0	always	no		N/A: never	0						0			no
2	9	5	10_10002_05_9_12_1	Yes	Clean	No, neither	No nither	No	7	Rural	3	1	4	1	yes	yes	1	0	1	some secondary education	Socially excluded	2	10_10002_05_9_12_1	34	39	boy	0	1	husband migrated			yes	1	never	yes	1	3 months ago	0						1	1	8	no
1	99	5	10_10002_05_9_13_1	Yes	Not very clean	No, neither	Yes, animal	Yes	7	Rural	1		1	0	no	no	0	0	0	never attended school/grade 1 not complete	Brahmin/chhetri	1	10_10002_05_9_13_1	41	39	girl	0	1				yes	1	never	yes	1	1 month ago	1	1	5	30	96	1	0			no
1	12	5	10_10002_05_9_14_1	Yes	Not very clean	No, neither	No nither	No	3	Rural	4	2	1	0	no	no	1	1	0	completed class 12	Socially excluded	3	10_10002_05_9_14_1	28	10	boy	1	1		1	90	yes	0	sometimes	yes	1	<1 month ago	1	1	3	25	96	1	0			no
1	2	5	10_10002_05_9_15_1	Yes	Not very clean	No, neither	No nither	No	7	Rural	3	1	3	1	yes	no	1	0	0	some primary school	Brahmin/chhetri	2	10_10002_05_9_15_1	35	39	girl	0	1	want another child			yes	1	never	yes	1	3 months ago	1	1	8	20	96	1	0			no
1	6	5	10_10002_05_9_16_1	Yes	Not very clean	Yes, animal	Yes, animal	No	7	Rural	1		2	1	yes	no	1	0	0	some secondary education	Brahmin/chhetri	1	10_10002_05_9_16_1	33	50	boy	0	1				no		never	yes	1	3 months ago	1	1	12	10	96	1	1	0	60	yes	1	17
2	6	5	10_10002_05_9_17_1	Yes	Not very clean	No, neither	No nither	No	7	Rural	1		3	1	no	no	0	0	0	some secondary education	Brahmin/chhetri	1	10_10002_05_9_17_1	23	43	boy	0	1	husband migrated			yes	0	never	yes	1	1 month ago	1	1	7	60	96	1	1	0	52	no
1	3	5	10_10002_05_9_18_1	No		Yes, animal	Yes, animal	No	7	Rural	2	1	1	0	no	no	0	0	0	some primary school	Socially excluded	2	10_10002_05_9_18_1	24	14	boy	1	1		0		no		sometimes	no		N/A: never	0						0			no
3	7	5	10_10002_05_9_19_1	No		No, neither	No nither	No	7	Rural	3	1	1	0	no	no	0	0	0	some secondary education	Socially excluded	2	10_10002_05_9_19_1	17	22	boy	1	0		1	45	yes	0	never	no		12 or more months ago	0						1	1	90	no
1	10	5	10_10002_05_9_02_1	Yes	Clean	No, neither	No nither	No	7	Rural	2	1	2	1	no	no	1	0	1	completed secondary education	Socially excluded	1	10_10002_05_9_02_1	19	29	girl	0	1				yes	0	never	yes	1	1 month ago	1	1	4	20	96	1	0			no
1	12	5	10_10002_05_9_03_1	No		No, neither	No nither	No	3	Rural	4	2	1	0	no	no	1	1	1	completed class 12	Socially excluded	3	10_10002_05_9_03_1	28	12	boy	1	0	baby being very small/ menstruation not started	1	5	yes	1	always	yes	1	3	1	1	14	5	96	0	0			no
3	3	5	10_10002_05_9_04_1	Yes	Clean	No, neither	Yes, animal	No	7	Rural	2	1	1	0	no	no	1	0	0	some primary school	Socially excluded	1	10_10002_05_9_04_1	20	26	girl	0	1	husband migrated			yes	0	never	yes	1	3 months ago	1	1	8	45	96	0	0			no
1	99	5	10_10002_05_9_05_1	Yes	Clean	No, neither	No nither	No	7	Rural	3	1	2	1	no	no	1	0	1	never attended school/grade 1 not complete	Brahmin/chhetri	2	10_10002_05_9_05_1	30	40	boy	0	1	health side effect for woman			yes	0	sometimes	yes	1	<1 month ago	1	1	2	20	96	1	1	0	52	yes	1	14
1	9	5	10_10002_05_9_06_1	Yes	Clean	No, neither	No nither	No	7	Rural	3	1	1	0	no	no	1	0	1	some secondary education	Brahmin/chhetri	2	10_10002_05_9_06_1	17	10	girl	1	0		1	180	no		never	yes	1	3 months ago	1	1	10	60	96	1	0			yes	1	13
3	5	5	10_10002_05_9_07_1	Yes	Clean	No, neither	Yes, animal	No	7	Rural	2	1	1	0	no	no	1	0	0	completed grade 5	Brahmin/chhetri	2	10_10002_05_9_07_1	19	7	girl	1	0	husband migrated	1	180	yes	0	sometimes	yes	1	1 month ago	1	1	10	30	9 96	1	0			no
2	10	5	10_10002_05_9_08_1	Yes	Clean	No, neither	No nither	No	3	Rural	4	2	1	0	no	no	1	1	1	completed secondary education	Socially excluded	4	10_10002_05_9_08_1	22	31	girl	0	1				no		always	yes	1	3	1	1	15	15	96	1	0			yes	1	22
2	9	5	10_10002_05_9_09_1	Yes	Not very clean	Yes, animal	Yes, animal	No	7	Rural	2	1	1	0	no	no	1	0	0	some secondary education	Socially excluded	2	10_10002_05_9_09_1	25	53	girl	0	1				no		sometimes	no		12 or more months ago	1	0	29	20	96	1	1	0	90	no
2	9	3	23_23001_03_13_01_1	Yes	Clean	No, neither	No nither	Yes	7	Urban	2	1	1	0	no	no	0	0	0	some secondary education	Socially excluded	2	23_23001_03_13_01_1	22	29	boy	0	1	husband migrated			no		never	no		N/A: never	0						0			no
3	15	3	23_23001_03_13_10_1	Yes	Clean	No, neither	yes both	No	7	Urban	3	1	2	1	no	no	1	0	0	never attended school/grade 1 not complete	Socially excluded	3	23_23001_03_13_10_1	22	54	boy	0	1				yes	0	sometimes	no		12 or more months ago	0						1	3	60	no
1	8	3	23_23001_03_13_11_1	Yes	Not very clean	No, neither	Yes, animal	No	1	Urban	1		1	0	no	no	0	0	1	some secondary education	Socially excluded	1	23_23001_03_13_11_1	28	52	boy	0	1				yes	1	sometimes	yes	1	3 months ago	1	1	8	30	96	1	1	0	48	no
3	99	3	23_23001_03_13_12_1	Yes	Not very clean	No, neither	No nither	No	7	Urban	3	1	1	0	no	no	1	0	1	never attended school/grade 1 not complete	Socially excluded	3	23_23001_03_13_12_1	26	20	boy	1	0		1	120	no		always	no		N/A: never	0						0			no
2	9	3	23_23001_03_13_13_1	Yes	Not very clean	No, neither	No nither	No	7	Urban	2	1	3	1	yes	no	1	0	0	some secondary education	Brahmin/chhetri	2	23_23001_03_13_13_1	26	22	girl	1	1		0		yes	0	never	no		N/A: never	0						0			no
2	8	3	23_23001_03_13_14_1	Yes	Clean	No, neither	No nither	No	7	Urban	2	1	1	0	no	no	1	0	1	some secondary education	Socially excluded	3	23_23001_03_13_14_1	22	34	girl	0	2				yes	0	never	no		12 or more months ago	0						0			yes	2	16
2	11	3	23_23001_03_13_15_1	Yes	Not very clean	No, neither	Yes, animal	No	7	Urban	4	2	1	0	no	no	1	0	0	completed secondary education	Brahmin/chhetri	3	23_23001_03_13_15_1	22	8	girl	1	1		1	180	yes	1	never	no		N/A: never	0						0			yes	1	5
2	2	3	23_23001_03_13_16_1	No		Yes, both	yes both	Yes	7	Urban	3	1	1	1	no	no	0	0	0	some primary school	Brahmin/chhetri	2	23_23001_03_13_16_1	30	42	girl	0	1	husband migrated			no		sometimes	no		N/A: never	0						0			no
1	9	3	23_23001_03_13_17_1	No		No, neither	No nither	No	5	Urban	3	1	1	1	no	no	0	1	0	some secondary education	Brahmin/chhetri	2	23_23001_03_13_17_1	35	38	boy	0	1				no		never	no		N/A: never	0						0			no
1	7	3	23_23001_03_13_18_1	Yes	Clean	No, neither	No nither	No	7	Urban	4	2	1	0	no	no	1	0	0	some secondary education	Socially excluded	4	23_23001_03_13_18_1	21	33	boy	0	1				yes	0	always	no		8 months ago	0						0			no
1	4	3	23_23001_03_13_19_1	Yes	Not very clean	No, neither	No nither	No	7	Urban	2	1	1	0	no	no	1	0	0	some primary school	Socially excluded	2	23_23001_03_13_19_1	24	1	girl	1	0	other	1	180	no		always	no		12 or more months ago	0						1	0	72	yes	5	0
4	99	3	23_23001_03_13_02_1	Yes	Not very clean	No, neither	No nither	No	7	Urban	4	2	2	1	no	no	1	0	1	never attended school/grade 1 not complete	Socially excluded	4	23_23001_03_13_02_1	22	0	boy	1	0	husband migrated	1	30	no		sometimes	no		N/A: never	0						0			no
2	15	3	23_23001_03_13_03_1	Yes	Not very clean	No, neither	Yes, animal	No	7	Urban	2	1	1	0	no	no	0	0	0	never attended school/grade 1 not complete	Socially excluded	2	23_23001_03_13_03_1	35	42	boy	0	1				yes	1	never	no		N/A: never	0						0			yes	0	32
2	9	3	23_23001_03_13_04_1	Yes	Not very clean	No, neither	No nither	No	2	Urban	4	2	1	0	no	no	1	0	0	some secondary education	Socially excluded	4	23_23001_03_13_04_1	25	42	boy	0	1	husband migrated			no		always	yes	0	<1 month ago	1	1	3	10	96	1	0			yes	0	9
2	7	3	23_23001_03_13_05_1	Yes	Dirty	No, neither	No nither	No	7	Urban	1		1	0	no	no	1	0	0	some secondary education	Socially excluded	1	23_23001_03_13_05_1	18	22	boy	1	0	husband migrated	1	180	no		never	no		12 or more months ago	0						0			no
3	99	3	23_23001_03_13_06_1	No		Yes, animal	Yes, animal	No	7	Urban	1		2	1	no	no	0	0	1	never attended school/grade 1 not complete	Socially excluded	1	23_23001_03_13_06_1	21	21	girl	1	0		1	90	yes	1	always	yes	4	3	0						0			yes	1	12
3	15	3	23_23001_03_13_07_1	Yes	Not very clean	No, neither	No nither	No	7	Urban	1		1	0	no	no	0	0	0	never attended school/grade 1 not complete	Socially excluded	1	23_23001_03_13_07_1	21	34	boy	0	2	husband migrated			yes	0	never	no		12 or more months ago	0						1	0	70	no
2	15	3	23_23001_03_13_08_1	No		No, neither	No nither	No	7	Urban	2	1	1	0	no	no	0	0	0	never attended school/grade 1 not complete	Socially excluded	1	23_23001_03_13_08_1	25	17	girl	1	0		0		no		sometimes	no		N/A: never	0						0			yes	0	8
3	1	3	23_23001_03_13_09_1	Yes	Clean	No, neither	No nither	No	8	Urban	2	1	1	0	no	no	1	0	0	some primary school	Socially excluded	3	23_23001_03_13_09_1	19	39	boy	0	1				yes	0	always	no		12 or more months ago	0						0			no
1	5	3	23_23001_03_14_01_1	Yes	Not very clean	No, neither	No nither	No	5	Urban	2	1	3	1	no	no	1	1	1	completed grade 5	Socially excluded	2	23_23001_03_14_01_1	29	38	boy	0	1				yes	0	sometimes	no		9 months ago	0						1	0	38	no
2	2	3	23_23001_03_14_10_1	Yes	Clean	No, neither	No nither	No	5	Urban	1		2	1	yes	no	1	1	1	some primary school	Socially excluded	1	23_23001_03_14_10_1	28	41	boy	0	1				no		always	no		N/A: never	0						0			no
3	99	3	23_23001_03_14_11_1	Yes	Clean	No, neither	Yes, animal	No	5	Urban	1		3	1	yes	no	1	1	0	never attended school/grade 1 not complete	Socially excluded	1	23_23001_03_14_11_1	19	26	boy	0	1				yes	0	always	no		N/A: never	0						0			no
1	99	3	23_23001_03_14_12_1	Yes	Not very clean	No, neither	No nither	No	5	Urban	1		1	0	no	no	1	1	0	never attended school/grade 1 not complete	Socially excluded	1	23_23001_03_14_12_1	38	32	boy	0	1				no		sometimes	no		N/A: never	0						0			no
1	5	3	23_23001_03_14_13_1	Yes	Clean	No, neither	No nither	No	5	Urban	3	1	1	1	no	no	0	1	1	completed grade 5	Others	2	23_23001_03_14_13_1	27	26	girl	0	1				no		always	yes	1	5 months ago	0						1	1	22	yes	1	13
1	2	3	23_23001_03_14_14_1	Yes	Not very clean	No, neither	No nither	No		Urban	2	1	1	0	no	no	1	1	0	some primary school	Socially excluded	2	23_23001_03_14_14_1	31	52	boy	0	1				yes	0	always	no		N/A: never	0						0			no
1	7	3	23_23001_03_14_15_1	No		No, neither	No nither	No	2	Urban	1		1	0	no	no	0	0	1	some secondary education	Socially excluded	1	23_23001_03_14_15_1	17	4	girl	1	0		1	60	no		sometimes	no		N/A: never	0						0			yes	2	13
4	99	3	23_23001_03_14_16_1	Yes	Clean	No, neither	No nither	No	5	Urban	4	2	1	0	no	no	1	1	1	never attended school/grade 1 not complete	Others	3	23_23001_03_14_16_1	26	17	boy	1	0		1	225	no		always	no		7 months ago	0						1	0	31	no
3	15	3	23_23001_03_14_17_1	Yes	Clean	No, neither	Yes, animal	No	7	Urban	2	1	1	0	no	no	1	0	1	never attended school/grade 1 not complete	Socially excluded	1	23_23001_03_14_17_1	20	1	girl	1	0	husband migrated	1	60	no		sometimes	no		N/A: never	0						0			no
3	2	3	23_23001_03_14_18_1	Yes	Clean	No, neither	No nither	No	7	Urban	1		1	1	no	no	1	0	0	some primary school	Socially excluded	1	23_23001_03_14_18_1	22	5	girl	1	0		1	25	yes	0	always	no		N/A: never	0						0			yes	1	12
3	15	3	23_23001_03_14_19_1	Yes	Clean	No, neither	No nither	No	7	Urban	3	1	1	0	no	no	1	0	1	never attended school/grade 1 not complete	Socially excluded	3	23_23001_03_14_19_1	31	17	girl	1	0	husband migrated	1	120	no		sometimes	no		11 months ago	0						1	2	44	yes	1	4
3	2	3	23_23001_03_14_02_1	Yes	Clean	No, neither	No nither	No	5	Urban	2	1	1	0	no	no	1	1	1	some primary school	Socially excluded	1	23_23001_03_14_02_1	22	6	girl	1	0	husband migrated	1	180	yes	1	always	no		N/A: never	0						0			yes	1	6
1	4	3	23_23001_03_14_03_1	Yes	Clean	No, neither	No nither	No		Urban	2	1	1	0	no	no	0	1	1	some primary school	Socially excluded	2	23_23001_03_14_03_1	27	17	girl	1	0		1	75	yes	1	always	no		12 or more months ago	0						1	1	90	yes	1	8
2	9	3	23_23001_03_14_04_1	Yes	Clean	No, neither	No nither	No	5	Urban	4	2	1	0	no	no	1	1	1	some secondary education	Others	4	23_23001_03_14_04_1	21	22	girl	1	0	husband migrated	1	90	yes	1	always	no		12 or more months ago	0						1	0	52	yes	0	50
1	5	3	23_23001_03_14_05_1	Yes	Clean	No, neither	No nither	No	7	Urban	4	2	1	1	no	no	1	0	0	completed grade 5	Socially excluded	4	23_23001_03_14_05_1	32	44	boy	0	1				no		never	no		7 months ago	0						1	0	28	no
1	9	3	23_23001_03_14_06_1	Yes	Clean	No, neither	No nither	No	3	Urban	4	2	2	1	yes	no	1	1	0	some secondary education	Others	3	23_23001_03_14_06_1	27	28	boy	0	1				yes	0	sometimes	no		N/A: never	0						0			no
1	5	3	23_23001_03_14_07_1	Yes	Clean	No, neither	No nither	No	7	Urban	1		1	0	no	no	1	0	1	completed grade 5	Others	1	23_23001_03_14_07_1	39	41	boy	0	1				yes	1	always	no		11 months ago	0						1	0	46	yes	0	3
3	2	3	23_23001_03_14_08_1	Yes	Clean	No, neither	Yes, animal	No	5	Urban	3	1	1	0	no	no	1	1	1	some primary school	Socially excluded	3	23_23001_03_14_08_1	24	37	girl	0	1				no		always	no		N/A: never	0						0			no
2	99	3	23_23001_03_14_09_1	Yes	Not very clean	No, neither	No nither	No	5	Urban	1		3	1	no	no	1	1	1	never attended school/grade 1 not complete	Socially excluded	1	23_23001_03_14_09_1	30	36	girl	0	1	husband migrated			yes	0	never	no		N/A: never	0						0			no
3	99	8	23_23001_08_15_01_1	Yes	Clean	Yes, animal	Yes, animal	Yes	7	Urban	1		1	0	no	no	1	0	0	never attended school/grade 1 not complete	Socially excluded	1	23_23001_08_15_01_1	29	20	boy	1	0		1	180	yes	1	sometimes	no		N/A: never	0						0			yes	0	2
2	1	8	23_23001_08_15_10_1	Yes	Clean	No, neither	No nither	No	8	Urban	4	2	1	0	no	no	1	0	0	some primary school	Socially excluded	4	23_23001_08_15_10_1	25	15	girl	1	0	husband migrated	1	121	yes	0	always	no		N/A: never	0						0			no
1	7	8	23_23001_08_15_11_1	Yes	Not very clean	No, neither	No nither	No	7	Urban	4	2	1	1	no	no	0	0	0	some secondary education	Socially excluded	3	23_23001_08_15_11_1	35	14	girl	1	1		1	90	yes	0	always	no		N/A: never	0						0			yes	1	6
1	10	8	23_23001_08_15_12_1	Yes	Not very clean	No, neither	No nither	No	8	Urban	3	1	1	0	no	no	1	0	0	completed secondary education	Socially excluded	3	23_23001_08_15_12_1	22	4	boy	1	0	baby being very small/ menstruation not started	1	180	yes	0	sometimes	no		N/A: never	0						0			no
1	15	8	23_23001_08_15_13_1	Yes	Clean	No, neither	Yes, animal	No	7	Urban	2	1	1	0	no	no	1	0	0	never attended school/grade 1 not complete	Socially excluded	1	23_23001_08_15_13_1	30	18	boy	1	1		1	30	no		never	no		N/A: never	0						0			no
1	99	8	23_23001_08_15_14_1	Yes	Clean	No, neither	No nither	No	7	Urban	4	2	2	1	yes	no	1	0	0	never attended school/grade 1 not complete	Socially excluded	4	23_23001_08_15_14_1	28	8	girl	1	0		1	90	no		always	yes	1	3	0						1	1	12	yes	0	36
13	99	8	23_23001_08_15_15_1	Yes	Dirty	No, neither	No nither	No	7	Urban	2	1	1	0	no	no	0	0	1	never attended school/grade 1 not complete	Socially excluded	1	23_23001_08_15_15_1	25	20	boy	1	0		1	180	no		always	no		N/A: never	0						0			no
2	5	8	23_23001_08_15_16_1	Yes	Not very clean	No, neither	No nither	No	7	Urban	4	2	1	1	no	no	0	0	1	completed grade 5	Socially excluded	4	23_23001_08_15_16_1	23	15	boy	1	0	husband migrated	1	180	no		never	no		N/A: never	0						0			no
3	99	8	23_23001_08_15_17_1	Yes	Not very clean	Yes, animal	Yes, animal	No	7	Urban	4	2	1	0	no	no	1	0	1	never attended school/grade 1 not complete	Socially excluded	4	23_23001_08_15_17_1	20	2	boy	1	0	supplies unavailable	1	210	no		sometimes	no		12 or more months ago	0						0			yes	0	25
1	8	8	23_23001_08_15_18_1	Yes	Clean	No, neither	No nither	No	7	Urban	1		1	0	no	no	1	0	1	some secondary education	Socially excluded	1	23_23001_08_15_18_1	33	0	girl	1	0	baby being very small/ menstruation not started	1	180	yes	0	never	no		N/A: never	0						0			yes	1	2
3	15	8	23_23001_08_15_19_1	Yes	Dirty	No, neither	No nither	No	7	Urban	3	1	1	0	no	no	1	0	1	never attended school/grade 1 not complete	Socially excluded	2	23_23001_08_15_19_1	22	3	boy	1	0		1	210	no		never	no		N/A: never	0						0			yes	1	4
3	15	8	23_23001_08_15_02_1	Yes	Clean	No, neither	No nither	No	1	Urban	3	1	1	0	no	no	1	0	1	never attended school/grade 1 not complete	Socially excluded	2	23_23001_08_15_02_1	26	5	girl	2	0		1	72	no		sometimes	no		N/A: never	0						0			no
3	99	8	23_23001_08_15_03_1	Yes	Not very clean	No, neither	No nither	No	2	Urban	4	2	1	0	no	no	1	0	1	never attended school/grade 1 not complete	Socially excluded	4	23_23001_08_15_03_1	24	14	boy	1	0		1	180	yes	0	sometimes	no		N/A: never	0						0			yes	1	8
3	99	8	23_23001_08_15_04_1	Yes	Clean	No, neither	No nither	No		Urban	4	2	1	0	no	no	1	1	0	never attended school/grade 1 not complete	Socially excluded	4	23_23001_08_15_04_1	26	4	girl	1	0		1	180	no		always	no		N/A: never	0						0			yes	0	40
2	8	8	23_23001_08_15_05_1	Yes	Not very clean	No, neither	No nither	No	2	Urban	4	2	1	0	no	no	1	0	1	some secondary education	Socially excluded	4	23_23001_08_15_05_1	26	12	girl	1	0		1	180	no		always	no		N/A: never	0						0			yes	0	24
1	5	8	23_23001_08_15_06_1	Yes	Not very clean	No, neither	No nither	No	7	Urban	2	1	2	1	yes	no	1	0	0	completed grade 5	Socially excluded	2	23_23001_08_15_06_1	24	5	boy	1	1		1	180	no		sometimes	no		N/A: never	0						0			no
1	99	8	23_23001_08_15_07_1	Yes	Not very clean	Yes, animal	Yes, animal	No	8	Urban	2	1	1	0	no	no	1	0	0	never attended school/grade 1 not complete	Socially excluded	2	23_23001_08_15_07_1	26	10	girl	1	0		1	180	yes	0	always	no		N/A: never	0						0			yes	0	28
3	99	8	23_23001_08_15_08_1	Yes	Clean	No, neither	No nither	No	7	Urban	2	1	1	0	no	no	1	0	0	never attended school/grade 1 not complete	Socially excluded	2	23_23001_08_15_08_1	23	36	girl	0	1				no		sometimes	no		N/A: never	0						0			yes	0	28
4	99	8	23_23001_08_15_09_1	No		No, neither	No nither	No	7	Urban	2	1	3	1	yes	no	0	0	1	never attended school/grade 1 not complete	Socially excluded	2	23_23001_08_15_09_1	18	32	boy	0	1				no		sometimes	no		N/A: never	0						0			yes	0	8
2	3	8	23_23001_08_16_01_1	Could not observe		No, neither	Yes, animal	No	8	Urban	3	1	3	1	yes	no	1	0	0	some primary school	Socially excluded	3	23_23001_08_16_01_1	22	26	girl	0	1	husband migrated			yes	0	never	yes	1	1 month ago	0						1	1	5	no
1	9	8	23_23001_08_16_10_1	Yes	Clean	No, neither	No nither	No	7	Urban	3	1	3	1	yes	no	1	0	1	some secondary education	Brahmin/chhetri	2	23_23001_08_16_10_1	33	15	boy	1	0		1	30	no		always	no		N/A: never	0						0			no
1	99	8	23_23001_08_16_11_1	Yes	Dirty	No, neither	Yes, animal	Yes	1	Urban	3	1	3	1	yes	no	1	0	1	never attended school/grade 1 not complete	Socially excluded	3	23_23001_08_16_11_1	44	56	girl	0	1				yes	0	never	no		N/A: never	0						0			no
1	9	8	23_23001_08_16_12_1	Yes	Clean	No, neither	No nither	No	7	Urban	2	1	2	1	no	no	1	0	0	some secondary education	Brahmin/chhetri	2	23_23001_08_16_12_1	34	20	boy	1	0		1	180	yes	0	never	no		N/A: never	0						0			yes	2	5
2	15	8	23_23001_08_16_13_1	Yes	Not very clean	No, neither	No nither	No	7	Urban	1		1	0	no	no	1	0	1	never attended school/grade 1 not complete	Socially excluded	1	23_23001_08_16_13_1	22	20	boy	1	0	husband migrated	1	180	no		never	no		N/A: never	0						0			yes	0	56
2	8	8	23_23001_08_16_14_1	Yes	Clean	No, neither	No nither	No	1	Urban	2	1	1	0	no	no	1	0	0	some secondary education	Brahmin/chhetri	2	23_23001_08_16_14_1	26	51	boy	0	1				yes	1	sometimes	no		12 or more months ago	0						1	2	50	yes	1	2
3	99	8	23_23001_08_16_15_1	Yes	Not very clean	No, neither	Yes, animal	No	1	Urban	2	1	1	0	no	no	1	0	0	never attended school/grade 1 not complete	Socially excluded	2	23_23001_08_16_15_1	19	5	girl	1	0		1	180	no		sometimes	no		N/A: never	0						0			no
2	15	8	23_23001_08_16_16_1	Yes	Not very clean	No, neither	Yes, animal	No		Urban	4	2	1	0	no	no	0	1	0	never attended school/grade 1 not complete	Socially excluded	3	23_23001_08_16_16_1	27	29	girl	0	1	husband migrated			no		sometimes	no		N/A: never	0						0			no
3	4	8	23_23001_08_16_17_1	Yes	Clean	No, neither	No nither	No	8	Urban	2	1	1	0	no	no	1	0	0	some primary school	Brahmin/chhetri	1	23_23001_08_16_17_1	30	13	girl	1	0	husband migrated	1	90	no		sometimes	no		N/A: never	0						0			no
2	2	8	23_23001_08_16_18_1	Yes	Not very clean	No, neither	No nither	No	8	Urban	4	2	3	1	yes	no	1	0	0	some primary school	Socially excluded	4	23_23001_08_16_18_1	18	5	girl	1	0	husband migrated	1	180	no		never	no		N/A: never	0						0			no
4	99	8	23_23001_08_16_19_1	Yes	Clean	No, neither	No nither	No	1	Urban	3	1	1	0	no	no	1	0	0	never attended school/grade 1 not complete	Brahmin/chhetri	2	23_23001_08_16_19_1	28	5	boy	1	0	husband migrated	1	180	no		never	no		N/A: never	0						0			no
1	15	8	23_23001_08_16_02_1	Yes	Dirty	No, neither	No nither	No	7	Urban	1		2	1	yes	no	1	0	0	never attended school/grade 1 not complete	Brahmin/chhetri	1	23_23001_08_16_02_1	25	12	boy	1	1		1	90	yes	0	sometimes	no		N/A: never	0						0			yes	0	96
3	99	8	23_23001_08_16_03_1	Yes	Clean	No, neither	No nither	No	1	Urban	1		2	1	no	no	0	0	0	never attended school/grade 1 not complete	Brahmin/chhetri	1	23_23001_08_16_03_1	18	20	girl	1	0	husband migrated	1	40	yes	0	sometimes	no		N/A: never	0						0			no
3	7	8	23_23001_08_16_04_1	Yes	Clean	No, neither	No nither	No	8	Urban	4	2	3	1	yes	no	1	0	0	some secondary education	Socially excluded	4	23_23001_08_16_04_1	21	16	girl	1	0		1	175	yes	0	never	no		N/A: never	0						0			no
3	99	8	23_23001_08_16_05_1	Could not observe		No, neither	No nither	No	1	Urban	2	1	2	1	no	no	1	0	0	never attended school/grade 1 not complete	Socially excluded	2	23_23001_08_16_05_1	27	26	girl	0	1	husband migrated			no		never	no		N/A: never	0						0			no
1	10	8	23_23001_08_16_06_1	Yes	Dirty	No, neither	Yes, animal	No	7	Urban	3	1	1	0	no	no	1	0	0	completed secondary education	Brahmin/chhetri	2	23_23001_08_16_06_1	28	15	boy	1	0		1	90	yes	1	never	no		12 or more months ago	0						0			yes	1	8
3	99	8	23_23001_08_16_07_1	Yes	Not very clean	No, neither	No nither	No	7	Urban	1		1	0	no	no	1	0	0	never attended school/grade 1 not complete	Socially excluded	1	23_23001_08_16_07_1	21	38	boy	0	1				don't know		never	no		N/A: never	0						0			no
1	8	8	23_23001_08_16_08_1	Could not observe		No, neither	No nither	No	1	Urban	4	2	3	1	no	no	1	0	0	some secondary education	Brahmin/chhetri	3	23_23001_08_16_08_1	20	29	boy	0	2				yes	0	never	no		N/A: never	0						0			no
3	99	8	23_23001_08_16_09_1	Yes	Not very clean	Yes, animal	Yes, animal	No	7	Urban	1		1	0	no	no	1	0	0	never attended school/grade 1 not complete	Socially excluded	1	23_23001_08_16_09_1	18	3	girl	1	0		1	165	yes	0	never	no		N/A: never	0						0			no
1	5	12	23_23001_12_17_01_1	Yes	Clean	No, neither	No nither	No	1	Urban	5	2	1	0	no	no	1	0	0	completed grade 5	Socially excluded	5	23_23001_12_17_01_1	32	33	boy	0	2				don't know		never	no		N/A: never	0						0			no
1	4	12	23_23001_12_17_10_1	Yes	Clean	No, neither	No nither	No	1	Urban	3	1	2	1	no	no	1	0	0	some primary school	Socially excluded	2	23_23001_12_17_10_1	26	16	boy	1	1		1	175	no		sometimes	no		N/A: never	0						0			yes	0	28
2	15	12	23_23001_12_17_11_1	Yes	Not very clean	No, neither	No nither	No	7	Urban	2	1	1	0	no	no	0	0	1	never attended school/grade 1 not complete	Socially excluded	3	23_23001_12_17_11_1	24	52	girl	0	1				no		never	no		N/A: never	0						0			no
3	7	12	23_23001_12_17_12_1	Yes	Not very clean	No, neither	Yes, animal	No	7	Urban	3	1	2	1	yes	no	1	0	0	some secondary education	Socially excluded	3	23_23001_12_17_12_1	25	17	girl	1	0		1	180	don't know		never	no		N/A: never	0						0			no
3	99	12	23_23001_12_17_13_1	Yes	Not very clean	No, neither	No nither	No	1	Urban	2	1	1	0	no	no	0	0	0	never attended school/grade 1 not complete	Socially excluded	1	23_23001_12_17_13_1	21	23	girl	1	0	husband migrated	1	180	yes	0	never	no		N/A: never	0						0			yes	3	1
3	99	12	23_23001_12_17_14_1							Urban	3	1	1	0	no	no	0		0	never attended school/grade 1 not complete	Socially excluded	3	23_23001_12_17_14_1	26	13	girl	1	1		1	15	no		never	no		N/A: never	0						0			no
2	3	12	23_23001_12_17_15_1	Yes	Clean	No, neither	No nither	No	8	Urban	5	2	1	0	no	no	0	0	1	some primary school	Socially excluded	5	23_23001_12_17_15_1	24	31	boy	0	2	husband migrated			don't know		never	no		N/A: never	0						0			no
2	15	12	23_23001_12_17_16_1	Yes	Not very clean	No, neither	No nither	No	7	Urban	3	1	2	1	yes	no	1	0	1	never attended school/grade 1 not complete	Socially excluded	3	23_23001_12_17_16_1	26	33	boy	0	1				no		sometimes	no		N/A: never	0						0			yes	2	1
2	9	12	23_23001_12_17_17_1	Yes	Dirty	No, neither	No nither	No	7	Urban	4	2	2	1	no	no	1	0	0	some secondary education	Socially excluded	4	23_23001_12_17_17_1	20	6	boy	1	0		1	4	no		never	no		N/A: never	0						0			yes	1	5
2	15	12	23_23001_12_17_18_1	No		No, neither	No nither	No	7	Urban	2	1	2	1	no	no	0	0	0	never attended school/grade 1 not complete	Socially excluded	3	23_23001_12_17_18_1	24	7	boy	1	0		1	180	no		never	no		N/A: never	0						0			no
2	10	12	23_23001_12_17_19_1	Yes	Not very clean	No, neither	No nither	No	1	Urban	5	2	1	0	no	no	1	0	0	completed secondary education	Socially excluded	5	23_23001_12_17_19_1	25	40	boy	0	1				no		always	no		N/A: never	0						0			yes	3	1
1	2	12	23_23001_12_17_02_1	Yes	Not very clean	No, neither	Yes, animal	No	1	Urban	3	1	1	0	no	no	1	0	0	some primary school	Socially excluded	3	23_23001_12_17_02_1	34	11	boy	1	0		0		yes	0	never	no		N/A: never	0						0			no
1	2	12	23_23001_12_17_04_1	Yes	Not very clean	No, neither	No nither	No	7	Urban	5	2	1	0	no	no	1	0	1	some primary school	Socially excluded	5	23_23001_12_17_04_1	27	44	boy	0	1	health side effect for woman			no		never	no		N/A: never	0						0			no
2	15	12	23_23001_12_17_05_1	Yes	Not very clean	No, neither	No nither	No	1	Urban	3	1	1	0	no	no	0	0	0	never attended school/grade 1 not complete	Socially excluded	3	23_23001_12_17_05_1	23	4	boy	1	1	husband migrated	1	120	don't know		sometimes	no		N/A: never	0						0			yes	2	12
1	11	12	23_23001_12_17_06_1	Yes	Clean	No, neither	No nither	No	7	Urban	5	2	2	1	yes	no	1	0	0	completed secondary education	Socially excluded	5	23_23001_12_17_06_1	21	22	girl	1	1		1	180	no		always	no		N/A: never	0						0			no
2	2	12	23_23001_12_17_07_1	Yes	Clean	No, neither	No nither	No	7	Urban	4	2	1	0	no	no	1	0	0	some primary school	Socially excluded	4	23_23001_12_17_07_1	26	7	girl	2	1	husband migrated	1	180	no		never	no		N/A: never	0						0			no
4	15	12	23_23001_12_17_08_1	Yes	Not very clean	No, neither	Yes, animal	No	1	Urban	4	2	3	1	yes	no	1	0	1	never attended school/grade 1 not complete	Socially excluded	4	23_23001_12_17_08_1	22	19	girl	1	0	husband migrated	1	180	yes	1	never	no		N/A: never	0						0			yes	4	4
13	2	12	23_23001_12_17_09_1	Yes	Not very clean	No, neither	Yes, animal	No	1	Urban	4	2	1	0	no	no	1	0	0	some primary school	Socially excluded	3	23_23001_12_17_09_1	21	4	boy	1	0		1	175	no		sometimes	no		N/A: never	0						0			no
1	10	12	23_23001_12_18_01_1	Yes	Clean	No, neither	No nither	No	7	Urban	5	2	1	0	no	no	1	0	0	completed secondary education	Socially excluded	4	23_23001_12_18_01_1	18	10	boy	1	0	health side effect for woman	1	180	don't know		sometimes	no		N/A: never	0						0			no
3	99	12	23_23001_12_18_10_1	Yes	Dirty	No, neither	No nither	No	7	Urban	3	1	2	0	yes	no	1	0	0	never attended school/grade 1 not complete	Socially excluded	3	23_23001_12_18_10_1	28	1	girl	1	0	husband migrated	1	180	no		sometimes	no		N/A: never	0						0			no
1	12	12	23_23001_12_18_11_1	Yes	Not very clean	Yes, animal	Yes, animal	No	7	Urban	4	2	3	1	yes	no	1	0	0	completed class 12	Socially excluded	4	23_23001_12_18_11_1	19	33	boy	0	1				don't know		never	no		N/A: never	0						0			no
2	7	12	23_23001_12_18_12_1	No		No, neither	No nither	No	2	Urban	3	1	1	0	no	no	1	0	0	some secondary education	Socially excluded	3	23_23001_12_18_12_1	19	16	girl	1	0	husband migrated	1	180	don't know		sometimes	no		N/A: never	0						0			no
1	13	12	23_23001_12_18_13_1	Yes	Clean	No, neither	No nither	No	5	Urban	5	2	1	0	no	no	1	1	1	higher education	Brahmin/chhetri	5	23_23001_12_18_13_1	26	42	girl	0	1	want another child			no		always	no		N/A: never	0						0			yes	1	2
2	10	12	23_23001_12_18_14_1	Yes	Clean	No, neither	No nither	No	7	Urban	4	2	3	0	yes	no	1	0	1	completed secondary education	Socially excluded	4	23_23001_12_18_14_1	24	18	girl	1	1	husband migrated	1	180	no		never	no		N/A: never	0						0			yes	4	1
3	99	12	23_23001_12_18_15_1	Yes	Not very clean	No, neither	No nither	No	5	Urban	4	2	1	0	no	no	0	1	0	never attended school/grade 1 not complete	Others	3	23_23001_12_18_15_1	22	32	girl	0	1				no		always	no		N/A: never	0						0			no
2	15	12	23_23001_12_18_16_1	Yes	Clean	No, neither	No nither	No	8	Urban	2	1	1	0	no	no	1	0	0	never attended school/grade 1 not complete	Socially excluded	2	23_23001_12_18_16_1	27	34	girl	0	1				yes	1	never	no		N/A: never	0						0			yes	1	1
1	3	12	23_23001_12_18_17_1	Yes	Not very clean	No, neither	No nither	No	7	Urban	4	2	1	0	no	no	1	0	0	some primary school	Socially excluded	4	23_23001_12_18_17_1	18	3	boy	1	1		1	60	no		never	no		N/A: never	0						0			no
3	15	12	23_23001_12_18_18_1	Yes	Dirty	Yes, animal	Yes, animal	Yes	7	Urban	4	2	2	1	no	no	1	0	0	never attended school/grade 1 not complete	Socially excluded	4	23_23001_12_18_18_1	26	29	boy	0	1				no		never	no		N/A: never	0						0			yes	2	0
2	15	12	23_23001_12_18_19_1	Yes	Clean	No, neither	No nither	No	7	Urban	3	1	1	0	no	no	1	0	0	never attended school/grade 1 not complete	Socially excluded	3	23_23001_12_18_19_1	22	22	boy	1	0		1	90	yes	0	never	no		N/A: never	0						0			no
3	2	12	23_23001_12_18_02_1	Yes	Not very clean	No, neither	No nither	No	5	Urban	5	2	1	0	no	no	1	1	1	some primary school	Others	4	23_23001_12_18_02_1	26	0	boy	1	0	baby being very small/ menstruation not started	1	175	no		always	no		N/A: never	0						0			no
2	15	12	23_23001_12_18_03_1	Yes	Not very clean	No, neither	No nither	No	7	Urban	2	1	1	0	no	no	1	0	0	never attended school/grade 1 not complete	Socially excluded	2	23_23001_12_18_03_1	29	24	boy	0	1	husband migrated			no		never	no		N/A: never	0						0			no
1	12	12	23_23001_12_18_04_1	Yes	Clean	No, neither	No nither	No	5	Urban	4	2	1	0	no	no	1	1	0	completed class 12	Socially excluded	4	23_23001_12_18_04_1	24	50	boy	0	1	want another child			don't know		always	no		N/A: never	0						0			yes	2	1
1	9	12	23_23001_12_18_05_1	Yes	Clean	No, neither	Yes, animal	No	5	Urban	5	2	1	0	no	no	1	1	1	some secondary education	Others	4	23_23001_12_18_05_1	20	35	boy	0	1				no		always	no		N/A: never	0						0			yes	2	2
1	12	12	23_23001_12_18_06_1	Yes	Clean	No, neither	No nither	No	5	Urban	5	2	1	0	no	no	1	1	1	completed class 12	Others	5	23_23001_12_18_06_1	26	6	boy	1	0		1	100	yes	1	always	no		N/A: never	0						0			yes	3	2
2	15	12	23_23001_12_18_07_1	Yes	Clean	No, neither	No nither	Yes	7	Urban	2	1	1	0	no	no	1	0	0	never attended school/grade 1 not complete	Socially excluded	2	23_23001_12_18_07_1	30	49	boy	0	1				no		never	no		N/A: never	0						0			no
2	12	12	23_23001_12_18_08_1	Yes	Clean	No, neither	No nither	No	7	Urban	5	2	1	0	no	no	1	0	1	completed class 12	Socially excluded	5	23_23001_12_18_08_1	24	37	boy	0	1				no		sometimes	no		N/A: never	0						0			yes	1	2
2	2	12	23_23001_12_18_09_1	Yes	Clean	No, neither	No nither	No	7	Urban	4	2	1	0	no	no	1	0	0	some primary school	Socially excluded	4	23_23001_12_18_09_1	24	13	boy	1	0		1	30	no		never	no		N/A: never	0						0			yes	6	0
4	15	2	23_23002_02_19_01_1	Yes	Dirty	Yes, animal	yes both	No	7	Rural	2	1	1	0	no	no	0	0	1	never attended school/grade 1 not complete	Socially excluded	2	23_23002_02_19_01_1	24	42	girl	0	1				yes	0	sometimes	no		N/A: never	0						0			no
13	2	2	23_23002_02_19_10_1	Yes	Not very clean	No, neither	No nither	No	7	Rural	1		3	1	yes	no	1	0	0	some primary school	Socially excluded	1	23_23002_02_19_10_1	17	20	girl	1	0	husband migrated	1	150	yes	0	never	no		N/A: never	0						0			no
2	15	2	23_23002_02_19_11_1	Yes	Clean	No, neither	No nither	No	1	Rural	1		1	0	no	no	1	0	0	never attended school/grade 1 not complete	Socially excluded	1	23_23002_02_19_11_1	23	32	boy	0	1	husband migrated			yes	0	sometimes	no		N/A: never	0						0			yes	1	8
1	15	2	23_23002_02_19_12_1	Yes	Clean	No, neither	No nither	No	7	Rural	2	1	3	1	no	no	0	0	0	never attended school/grade 1 not complete	Socially excluded	2	23_23002_02_19_12_1	43	6	girl	1	0		1	120	yes	0	never	no		N/A: never	0						0			yes	1	12
1	4	2	23_23002_02_19_13_1	Could not observe		Yes, animal	Yes, animal	No	7	Rural	2	1	3	1	yes	no	0	0	1	some primary school	Socially excluded	1	23_23002_02_19_13_1	26	41	girl	0	1				yes	0	never	no		N/A: never	0						0			no
2	99	2	23_23002_02_19_14_1	Yes	Not very clean	No, neither	No nither	No	7	Rural	2	1	3	1	yes	no	0	0	1	never attended school/grade 1 not complete	Socially excluded	2	23_23002_02_19_14_1	40	11	boy	1	0		1	30	yes	0	never	no		N/A: never	0						0			yes	1	2
1	12	2	23_23002_02_19_15_1	Yes	Clean	No, neither	No nither	No	5	Rural	4	2	1	0	no	no	1	1	0	completed class 12	Socially excluded	4	23_23002_02_19_15_1	33	39	boy	0	1				yes	1	always	no		12 or more months ago	0						0			yes	1	3
1	7	2	23_23002_02_19_16_1	Yes	Not very clean	Yes, animal	Yes, animal	No	7	Rural	1		1	0	no	no	0	0	0	some secondary education	Socially excluded	1	23_23002_02_19_16_1	21	25	boy	0	1				yes	0	sometimes	no		N/A: never	0						0			yes	3	1
1	4	2	23_23002_02_19_17_1	Yes	Not very clean	No, neither	No nither	No	7	Rural	3	1	2	1	no	no	0	0	0	some primary school	Socially excluded	2	23_23002_02_19_17_1	39	29	girl	0	1				yes	0	never	no		N/A: never	0						0			no
1	6	2	23_23002_02_19_18_1	Yes	Not very clean	Yes, animal	Yes, animal	No	7	Rural	2	1	1	0	no	no	0	0	1	some secondary education	Socially excluded	2	23_23002_02_19_18_1	25	42	boy	0	1				yes	1	sometimes	no		N/A: never	0						0			yes	4	3
1	10	2	23_23002_02_19_19_1	Yes	Clean	No, neither	No nither	No	3	Rural	5	2	1	0	no	no	1	1	0	completed secondary education	Socially excluded	5	23_23002_02_19_19_1	27	29	boy	0	1				yes	0	sometimes	no		12 or more months ago	0						1	0	25	yes	3	8
1	10	2	23_23002_02_19_02_1	Yes	Clean	No, neither	No nither	No	3	Rural	4	2	1	0	no	no	1	1	1	completed secondary education	Socially excluded	4	23_23002_02_19_02_1	21	47	girl	0	1				yes	0	always	no		N/A: never	0						0			yes	2	2
4	15	2	23_23002_02_19_03_1	Yes	Clean	No, neither	No nither	No	7	Rural	2	1	1	0	no	no	1	0	1	never attended school/grade 1 not complete	Socially excluded	2	23_23002_02_19_03_1	25	31	girl	0	1				yes	0	sometimes	no		N/A: never	0						0			no
1	5	2	23_23002_02_19_04_1	Yes	Clean	No, neither	Yes, animal	No	7	Rural	3	1	2	1	yes	no	1	0	0	completed grade 5	Socially excluded	2	23_23002_02_19_04_1	23	41	boy	0	1				no		sometimes	no		N/A: never	0						0			no
13	1	2	23_23002_02_19_05_1	Yes	Clean	No, neither	No nither	No	7	Rural	2	1	3	1	yes	no	1	0	0	some primary school	Socially excluded	1	23_23002_02_19_05_1	30	35	boy	0	1	husband migrated			yes	1	sometimes	yes	1	1 month ago	0						0			yes	1	2
1	10	2	23_23002_02_19_06_1	Yes	Not very clean	Yes, animal	Yes, animal	No	7	Rural	2	1	1	0	no	no	0	0	1	completed secondary education	Others	3	23_23002_02_19_06_1	30	10	girl	1	1		1	168	yes	1	sometimes	no		N/A: never	0						0			yes	0	40
1	9	2	23_23002_02_19_07_1	Yes	Clean	No, neither	No nither	No	1	Rural	3	1	3	1	yes	no	1	0	0	some secondary education	Others	3	23_23002_02_19_07_1	24	42	girl	0	1				yes	0	never	no		N/A: never	0						0			no
1	1	2	23_23002_02_19_08_1	Yes	Not very clean	No, neither	Yes, animal	No	7	Rural	2	1	2	1	no	no	1	0	1	some primary school	Others	1	23_23002_02_19_08_1	24	29	girl	0	1				yes	0	sometimes	no		N/A: never	0						0			yes	0	12
4	15	2	23_23002_02_19_09_1	Yes	Dirty	No, neither	Yes, animal	No	8	Rural	3	1	3	1	no	no	1	0	0	never attended school/grade 1 not complete	Others	3	23_23002_02_19_09_1	20	34	girl	0	1				yes	1	never	no		N/A: never	0						0			yes	4	0
1	3	2	23_23002_02_20_01_1	Yes	Not very clean	No, neither	Yes, animal	No	7	Rural	1		2	1	yes	no	1	0	1	some primary school	Socially excluded	1	23_23002_02_20_01_1	36	45	girl	0	1				yes	1	sometimes	no		N/A: never	0						0			yes	2	2
3	2	2	23_23002_02_20_10_1	Yes	Not very clean	No, neither	Yes, animal	No	7	Rural	1		3	1	yes	no	0	0	0	some primary school	Others	1	23_23002_02_20_10_1	29	2	girl	2	1		1	150	yes	0	sometimes	no		N/A: never	0						0			yes	1	2
1	7	2	23_23002_02_20_11_1	Yes	Clean	No, neither	No nither	No	1	Rural	1		1	0	no	no	1	0	0	some secondary education	Socially excluded	1	23_23002_02_20_11_1	22	47	girl	0	1				yes	0	never	no		N/A: never	0						0			yes	2	2
3	3	2	23_23002_02_20_12_1	Yes	Clean	No, neither	No nither	No	7	Rural	2	1	1	0	no	no	1	0	1	some primary school	Socially excluded	2	23_23002_02_20_12_1	24	27	girl	0	1				yes	1	never	no		N/A: never	0						0			no
4	3	2	23_23002_02_20_13_1	Yes	Not very clean	No, neither	No nither	No	7	Rural	2	1	2	1	no	no	1	0	0	some primary school	Brahmin/chhetri	2	23_23002_02_20_13_1	32	40	girl	0	1	husband migrated			no		sometimes	no		N/A: never	0						0			yes	2	3
1	15	2	23_23002_02_20_14_1	Yes	Not very clean	No, neither	Yes, animal	No	5	Rural	1		2	1	yes	no	1	1	0	never attended school/grade 1 not complete	Socially excluded	1	23_23002_02_20_14_1	41	5	boy	1	1		1	180	yes	1	always	no		N/A: never	0						0			no
1	99	2	23_23002_02_20_15_1	Yes	Not very clean	No, neither	Yes, animal	Yes	7	Rural	1		2	1	yes	no	0	0	0	never attended school/grade 1 not complete	Socially excluded	1	23_23002_02_20_15_1	29	23	boy	1	0		1	180	yes	1	sometimes	no		N/A: never	0						0			no
2	12	2	23_23002_02_20_16_1	Yes	Clean	No, neither	No nither	No	1	Rural	2	1	1	0	no	no	1	0	1	completed class 12	Others	1	23_23002_02_20_16_1	27	12	boy	1	0		1	180	yes	1	never	no		N/A: never	0						0			yes	2	8
1	6	2	23_23002_02_20_17_1	Yes	Clean	No, neither	No nither	No	1	Rural	1		1	0	no	no	1	0	0	some secondary education	Socially excluded	1	23_23002_02_20_17_1	35	23	boy	1	0		1	180	yes	1	never	no		N/A: never	0						0			yes	2	4
3	15	2	23_23002_02_20_18_1	Yes	Not very clean	Yes, animal	Yes, animal	No	7	Rural	2	1	3	1	no	no	0	0	1	never attended school/grade 1 not complete	Socially excluded	1	23_23002_02_20_18_1	21	5	boy	1	0		1	180	yes	1	sometimes	no		N/A: never	0						0			don't know
1	6	2	23_23002_02_20_19_1	Yes	Clean	No, neither	No nither	No	1	Rural	2	1	1	0	no	no	1	0	1	some secondary education	Socially excluded	1	23_23002_02_20_19_1	31	15	girl	1	1		1	2	yes	1	sometimes	no		N/A: never	0						0			yes	1	12
3	0	2	23_23002_02_20_02_1	Yes	Clean	Yes, animal	Yes, animal	No	1	Rural	1		1	0	no	no	1	0	0	never attended school/grade 1 not complete	Others	1	23_23002_02_20_02_1	35	40	boy	0	1				yes	0	never	no		N/A: never	0						0			no
1	6	2	23_23002_02_20_03_1	Yes	Not very clean	No, neither	No nither	No	7	Rural	2	1	1	0	no	no	1	0	0	some secondary education	Others	2	23_23002_02_20_03_1	30	25	girl	0	1				yes	1	sometimes	no		N/A: never	0						0			yes	1	7
3	4	2	23_23002_02_20_04_1	Yes	Clean	No, neither	No nither	No	5	Rural	5	2	2	0	yes	no	1	1	1	some primary school	Socially excluded	4	23_23002_02_20_04_1	28	16	boy	1	0	husband migrated	1	180	yes	1	always	no		N/A: never	0						0			yes	2	3
3	5	2	23_23002_02_20_05_1	Yes	Clean	No, neither	Yes, animal	No	7	Rural	3	1	1	0	no	no	1	0	1	completed grade 5	Socially excluded	3	23_23002_02_20_05_1	20	18	girl	1	0	husband migrated	1	180	yes	1	sometimes	no		N/A: never	0						0			no
2	15	2	23_23002_02_20_06_1	Yes	Dirty	No, neither	No nither	No	7	Rural	3	1	1	0	no	no	0	0	1	never attended school/grade 1 not complete	Socially excluded	3	23_23002_02_20_06_1	34	55	girl	0	1	husband migrated			yes	1	sometimes	no		N/A: never	0						0			yes	2	2
1	15	2	23_23002_02_20_07_1	Yes	Clean	No, neither	No nither	No	7	Rural	2	1	1	0	no	no	0	0	1	never attended school/grade 1 not complete	Others	1	23_23002_02_20_07_1	46	35	girl	0	1	health side effect for woman			yes	1	sometimes	no		N/A: never	0						0			no
1	4	2	23_23002_02_20_08_1	Yes	Clean	No, neither	Yes, animal	No	7	Rural	3	1	1	0	no	no	1	0	0	some primary school	Socially excluded	3	23_23002_02_20_08_1	37	21	girl	1	1		1	90	yes	0	never	no		N/A: never	0						0			yes	1	4
1	8	2	23_23002_02_20_09_1	Yes	Not very clean	No, neither	No nither	No	7	Rural	3	1	3	1	yes	no	1	0	1	some secondary education	Socially excluded	2	23_23002_02_20_09_1	27	19	boy	1	0		1	180	yes	0	sometimes	no		N/A: never	0						0			no
1	10	5	23_23002_05_21_01_1	Yes	Clean	No, neither	No nither	No	5	Rural	4	2	2	1	no	no	1	1	1	completed secondary education	Others	4	23_23002_05_21_01_1	25	30	girl	0	1				yes	1	sometimes	no		N/A: never	0						0			yes	3	2
1	6	5	23_23002_05_21_10_1	Yes	Clean	No, neither	Yes, animal	No	7	Rural	2	1	1	0	no	no	1	0	0	some secondary education	Others	3	23_23002_05_21_10_1	30	45	girl	0	1				yes	1	never	no		N/A: never	0						0			yes	0	36
1	9	5	23_23002_05_21_11_1	Yes	Clean	No, neither	No nither	No	1	Rural	2	1	2	0	yes	no	1	0	0	some secondary education	Others	2	23_23002_05_21_11_1	24	47	boy	0	1				yes	1	never	no		N/A: never	0						0			yes	0	50
1	99	5	23_23002_05_21_12_1	Yes	Clean	No, neither	No nither	No	3	Rural	2	1	1	0	no	no	1	1	0	never attended school/grade 1 not complete	Others	2	23_23002_05_21_12_1	39	54	boy	0	1				yes	1	always	yes	2	4 months ago	0						0			no
3	1	5	23_23002_05_21_13_1	Yes	Clean	No, neither	No nither	No	3	Rural	3	1	1	0	no	no	1	1	1	some primary school	Others	3	23_23002_05_21_13_1	20	7	boy	1	0		1	180	yes	1	sometimes	no		N/A: never	1	1	3	60	96	1	0			yes	2	24
2	4	5	23_23002_05_21_14_1	Yes	Dirty	No, neither	No nither	No	2	Rural	1		3	1	yes	no	1	0	0	some primary school	Others	2	23_23002_05_21_14_1	23	36	boy	0	1				yes	0	sometimes	no		N/A: never	0						0			yes	1	8
3	99	5	23_23002_05_21_15_1	Yes	Dirty	No, neither	Yes, animal	No	3	Rural	2	1	3	1	yes	no	1	1	0	never attended school/grade 1 not complete	Others	3	23_23002_05_21_15_1	22	10	boy	1	0		1	160	yes	0	never	no		N/A: never	0						0			no
1	1	5	23_23002_05_21_16_1	Yes	Clean	No, neither	No nither	No	1	Rural	1		2	1	yes	no	1	0	0	some primary school	Others	1	23_23002_05_21_16_1	27	12	girl	1	0		1	175	yes	1	never	no		N/A: never	0						0			no
3	99	5	23_23002_05_21_17_1	Yes	Clean	No, neither	No nither	No	7	Rural	3	1	3	1	yes	no	1	0	0	never attended school/grade 1 not complete	Others	3	23_23002_05_21_17_1	25	27	girl	0	1				yes	1	sometimes	yes	1	<1 month ago	1	1	2	15	96	0	0			yes	2	13
2	15	5	23_23002_05_21_18_1	Yes	Clean	No, neither	No nither	No	5	Rural	4	2	1	0	no	no	1	1	1	never attended school/grade 1 not complete	Others	4	23_23002_05_21_18_1	28	48	girl	0	1	husband migrated			yes	1	always	yes	3	3	1	0	50	60	1 9 10 11 12 96	1	0			yes	3	2
4	15	5	23_23002_05_21_19_1	Yes	Clean	No, neither	No nither	No	3	Rural	4	2	1	0	no	no	1	1	1	never attended school/grade 1 not complete	Others	4	23_23002_05_21_19_1	29	23	boy	1	0	husband migrated	1	178	yes	1	always	no		N/A: never	0						0			yes	3	2
1	2	5	23_23002_05_21_02_1	Yes	Clean	No, neither	No nither	No	1	Rural	4	2	3	1	yes	no	1	0	1	some primary school	Others	4	23_23002_05_21_02_1	29	40	boy	0	2				yes	1	sometimes	no		12 or more months ago	1	0	50	10	7 8	1	0			yes	3	2
2	2	5	23_23002_05_21_03_1	Yes	Not very clean	No, neither	No nither	No	5	Rural	4	2	1	0	no	no	1	1	0	some primary school	Others	4	23_23002_05_21_03_1	27	52	boy	0	1	husband migrated			yes	1	sometimes	no		12 or more months ago	0						0			yes	1	7
1	15	5	23_23002_05_21_04_1	Yes	Not very clean	No, neither	No nither	No	3	Rural	2	1	1	0	no	no	1	1	0	never attended school/grade 1 not complete	Others	1	23_23002_05_21_04_1	30	36	girl	0	1				yes	1	always	no		12 or more months ago	0						0			yes	1	12
1	9	5	23_23002_05_21_05_1	Yes	Clean	No, neither	Yes, animal	No	7	Rural	2	1	1	0	no	no	1	0	0	some secondary education	Others	1	23_23002_05_21_05_1	23	36	girl	0	1				yes	1	sometimes	no		N/A: never	0						0			yes	2	9
2	2	5	23_23002_05_21_06_1	Yes	Clean	No, neither	No nither	No	8	Rural	4	2	3	1	no	no	1	0	1	some primary school	Others	3	23_23002_05_21_06_1	35	43	girl	0	1				yes	1	sometimes	no		12 or more months ago	1	0	50	35	7 12	1	0			yes	0	30
1	0	5	23_23002_05_21_07_1	Yes	Dirty	No, neither	Yes, animal	No	7	Rural	1		3	0	yes	no	1	0	0	never attended school/grade 1 not complete	Others	1	23_23002_05_21_07_1	27	13	boy	1	1		1	150	yes	1	sometimes	no		N/A: never	1	0	50	30	14 15 16	1	0			no
1	3	5	23_23002_05_21_08_1	Yes	Clean	No, neither	Yes, animal	No	3	Rural	3	1	3	1	yes	no	1	1	1	some primary school	Others	3	23_23002_05_21_08_1	23	28	boy	0	1				yes	1	sometimes	no		12 or more months ago	0						0			yes	3	2
2	15	5	23_23002_05_21_09_1	Yes	Not very clean	No, neither	No nither	No	8	Rural	1		3	1	yes	no	1	0	0	never attended school/grade 1 not complete	Others	2	23_23002_05_21_09_1	27	58	girl	0	1	husband migrated			yes	1	sometimes	no		12 or more months ago	0						0			yes	0	4
2	15	5	23_23002_05_22_01_1	Yes	Not very clean	No, neither	No nither	No	1	Rural	4	2	3	1	yes	no	1	0	1	never attended school/grade 1 not complete	Others	4	23_23002_05_22_01_1	35	57	boy	0	1				yes	1	never	no		N/A: never	0						0			yes	1	12
2	15	5	23_23002_05_22_10_1	Yes	Not very clean	No, neither	No nither	No	1	Rural	1		3	1	yes	no	1	0	1	never attended school/grade 1 not complete	Others	1	23_23002_05_22_10_1	37	40	girl	0	1	other			yes	1	never	no		N/A: never	0						0			yes	0	50
1	5	5	23_23002_05_22_11_1	Yes	Clean	No, neither	No nither	No	1	Rural	3	1	1	0	no	no	1	0	1	completed grade 5	Others	3	23_23002_05_22_11_1	32	6	boy	1	0		1	180	don't know		never	no		N/A: never	0						0			yes	1	26
1	9	5	23_23002_05_22_12_1	Yes	Clean	No, neither	No nither	No	7	Rural	4	2	1	0	no	no	1	0	0	some secondary education	Others	4	23_23002_05_22_12_1	31	53	girl	0	1				yes	1	sometimes	no		9 months ago	0						1	0	36	yes	0	16
3	5	5	23_23002_05_22_13_1	Yes	Clean	No, neither	No nither	No	7	Rural	4	2	1	0	no	no	1	0	1	completed grade 5	Brahmin/chhetri	3	23_23002_05_22_13_1	23	20	girl	1	0	husband migrated	1	176	yes	1	never	no		N/A: never	0						0			no
1	5	5	23_23002_05_22_14_1	Yes	Dirty	No, neither	Yes, animal	No	7	Rural	1		3	1	no	no	1	0	1	completed grade 5	Socially excluded	2	23_23002_05_22_14_1	33	41	girl	0	1				yes	0	never	no		N/A: never	0						0			yes	0	50
2	8	5	23_23002_05_22_15_1	Yes	Dirty	Yes, animal	Yes, animal	No	5	Rural	3	1	2	1	no	no	0	1	1	some secondary education	Socially excluded	3	23_23002_05_22_15_1	25	45	boy	0	1	husband migrated			yes	0	always	no		N/A: never	1	1	3	10	96	1	0			yes	1	3
2	10	5	23_23002_05_22_16_1	Yes	Clean	No, neither	No nither	No	5	Rural	5	2	1	0	no	no	1	1	1	completed secondary education	Socially excluded	5	23_23002_05_22_16_1	35	53	girl	0	1	husband migrated			yes	1	always	no		N/A: never	0						0			yes	2	6
1	5	5	23_23002_05_22_17_1	Yes	Not very clean	No, neither	No nither	No	3	Rural	2	1	3	1	no	no	1	1	0	completed grade 5	Socially excluded	3	23_23002_05_22_17_1	38	51	boy	0	1				yes	1	always	yes	1	4 months ago	0						1	1	25	yes	0	12
1	3	5	23_23002_05_22_18_1	Yes	Clean	No, neither	No nither	No	3	Rural	4	2	1	0	no	no	1	1	1	some primary school	Socially excluded	4	23_23002_05_22_18_1	25	6	boy	1	0		1	30	yes	0	sometimes	no		N/A: never	0						0			yes	0	4
1	10	5	23_23002_05_22_19_1	Yes	Clean	No, neither	No nither	No	3	Rural	2	1	1	0	no	no	1	1	0	completed secondary education	Socially excluded	2	23_23002_05_22_19_1	26	44	boy	0	1				yes	0	sometimes	no		N/A: never	0						0			yes	1	4
1	99	5	23_23002_05_22_02_1	Yes	Not very clean	No, neither	No nither	No	7	Rural	3	1	3	1	yes	no	1	0	0	never attended school/grade 1 not complete	Others	3	23_23002_05_22_02_1	30	37	boy	0	2				yes	1	never	no		N/A: never	0						0			yes	2	12
1	2	5	23_23002_05_22_03_1	Yes	Clean	No, neither	No nither	No	1	Rural	1		3	1	yes	no	1	0	1	some primary school	Others	1	23_23002_05_22_03_1	26	9	boy	1	1		1	30	yes	1	never	no		N/A: never	0						0			no
1	3	5	23_23002_05_22_04_1	Yes	Dirty	No, neither	Yes, animal	No	7	Rural	4	2	3	1	yes	no	1	0	1	some primary school	Others	3	23_23002_05_22_04_1	31	28	boy	0	1				yes	0	never	no		N/A: never	0						0			yes	0	30
3	99	5	23_23002_05_22_05_1	Yes	Clean	No, neither	No nither	No	3	Rural	3	1	1	0	no	no	1	1	1	never attended school/grade 1 not complete	Others	3	23_23002_05_22_05_1	29	9	girl	1	0		1	30	yes	1	never	no		N/A: never	0						0			no
3	1	5	23_23002_05_22_06_1	Yes	Not very clean	No, neither	Yes, animal	No	7	Rural	2	1	1	0	no	no	1	0	1	some primary school	Others	3	23_23002_05_22_06_1	26	52	girl	0	1	husband migrated			yes	0	sometimes	yes	2	1 month ago	1	1	6	30	11 12 96	1	0			no
1	7	5	23_23002_05_22_07_1	Yes	Clean	No, neither	Yes, animal	No	7	Rural	2	1	1	0	no	no	1	0	0	some secondary education	Others	2	23_23002_05_22_07_1	22	22	girl	1	0		1	168	yes	1	never	no		N/A: never	0						0			yes	0	8
3	99	5	23_23002_05_22_08_1	Yes	Clean	No, neither	No nither	No	7	Rural	3	1	1	0	no	no	1	0	1	never attended school/grade 1 not complete	Others	3	23_23002_05_22_08_1	21	12	boy	1	0	husband migrated	1	160	yes	0	sometimes	yes	1	3 months ago	0						0			yes	2	1
2	15	5	23_23002_05_22_09_1	Yes	Clean	No, neither	Yes, animal	No	7	Rural	3	1	1	0	no	no	1	0	1	never attended school/grade 1 not complete	Others	3	23_23002_05_22_09_1	38	35	boy	0	1				yes	1	never	no		N/A: never	0						0			no
1	9	7	23_23002_07_23_01_1	Yes	Clean	Yes, animal	Yes, animal	No	7	Rural	2	1	1	0	no	no	1	0	1	some secondary education	Socially excluded	2	23_23002_07_23_01_1	24	11	boy	1	0	health side effect for woman	1	150	yes	1	always	no		12 or more months ago	1	0	50	30	7 8 15	1	1	0	50	yes	1	8
4	99	7	23_23002_07_23_10_1	Yes	Clean	No, neither	No nither	No	7	Rural	4	2	1	0	no	no	1	0	0	never attended school/grade 1 not complete	Socially excluded	4	23_23002_07_23_10_1	18	4	boy	1	0		1	180	yes	0	never	yes	1	5 months ago	0						0			yes	1	16
1	5	7	23_23002_07_23_11_1	Yes	Dirty	No, neither	No nither	No	1	Rural	3	1	1	0	no	no	1	0	0	completed grade 5	Socially excluded	2	23_23002_07_23_11_1	28	8	girl	1	0		1	177	yes	1	sometimes	yes	3	<1 month ago	0						0			yes	1	16
4	15	7	23_23002_07_23_12_1	Yes	Not very clean	No, neither	No nither	No	3	Rural	1		2	1	no	no	1	1	0	never attended school/grade 1 not complete	Socially excluded	1	23_23002_07_23_12_1	22	7	girl	1	0		1	150	yes	1	sometimes	no		N/A: never	1	1	4	30	8 10 13 14	1	1	5	5	yes	4	2
1	4	7	23_23002_07_23_13_1	Yes	Not very clean	Yes, animal	No nither	No	5	Rural	4	2	1	0	no	no	1	1	0	some primary school	Socially excluded	3	23_23002_07_23_13_1	33	32	girl	0	1				yes	1	sometimes	no		N/A: never	0						0			yes	1	8
3	15	7	23_23002_07_23_14_1	Yes	Not very clean	No, neither	No nither	No		Rural	4	2	1	0	no	no	0	1	1	never attended school/grade 1 not complete	Socially excluded	4	23_23002_04_23_14_1	25	8	girl	1	0	husband migrated	1	180	yes	0	sometimes	no		N/A: never	0						0			yes	1	2
1	9	7	23_23002_07_23_15_1	Yes	Clean	No, neither	No nither	No	1	Rural	3	1	1	0	no	no	1	0	0	some secondary education	Socially excluded	2	23_23002_07_23_15_1	18	23	girl	1	0		1	180	don't know		never	no		12 or more months ago	0						0			yes	1	2
2	2	7	23_23002_07_23_16_1	Yes	Not very clean	No, neither	No nither	No	7	Rural	3	1	1	1	no	no	1	0	1	some primary school	Socially excluded	3	23_23002_07_23_16_1	30	23	girl	1	0		1	180	yes	1	never	yes	1	1 month ago	1	1	4	30	10 13	1	0			yes	1	8
1	7	7	23_23002_07_23_17_1	Yes	Dirty	No, neither	Yes, animal	No	7	Rural	4	2	1	1	no	no	1	0	0	some secondary education	Socially excluded	4	23_23002_07_23_17_1	26	22	boy	1	0		1	180	yes	1	sometimes	yes	3	4 months ago	1	2	4	10	13 15	1	0			yes	1	4
2	3	7	23_23002_07_23_18_1	No		No, neither	No nither	No	7	Rural	2	1	1	0	no	no	0	0	0	some primary school	Socially excluded	1	23_23002_07_23_18_1	25	43	boy	0	1				yes	1	sometimes	yes	1	5 months ago	0						0			no
2	99	7	23_23002_07_23_19_1	Yes	Dirty	Yes, animal	Yes, animal	No	3	Rural	3	1	1	0	no	no	0	1	0	never attended school/grade 1 not complete	Socially excluded	3	23_23002_07_23_19_1	26	29	boy	0	3				yes	1	sometimes	no		12 or more months ago	0						1	1	60	yes	0	4
2	9	7	23_23002_07_23_02_1	Yes	Dirty	No, neither	Yes, animal	No	5	Rural	4	2	1	0	no	no	1	1	1	some secondary education	Socially excluded	4	23_23002_04_23_02_1	23	22	girl	1	0		1	180	yes	1	always	no		N/A: never	1	1	2	60	14 16	1	1	1	3	yes	3	0
1	3	7	23_23002_07_23_03_1	Yes	Clean	Yes, animal	Yes, animal	Yes	7	Rural	3	1	2	1	no	no	1	0	0	some primary school	Socially excluded	3	23_23002_07_23_03_1	36	44	boy	0	1				yes	1	sometimes	yes	2	3 months ago	1	0	0	10	1 2 13	1	0			yes	1	8
1	7	7	23_23002_07_23_04_1	Yes	Clean	Yes, animal	Yes, animal	No	7	Rural	2	1	3	1	yes	no	1	0	0	some secondary education	Socially excluded	2	23_23002_07_23_04_1	24	53	boy	0	1				yes	1	sometimes	no		12 or more months ago	0						0			yes	2	8
2	99	7	23_23002_07_23_05_1	Yes	Not very clean	No, neither	Yes, animal	No	7	Rural	4	2	1	0	no	no	0	0	1	never attended school/grade 1 not complete	Socially excluded	4	23_23002_07_23_05_1	24	8	boy	1	0	husband migrated	1	180	yes	1	sometimes	no		N/A: never	0						0			no
1	5	7	23_23002_07_23_06_1	Yes	Clean	No, neither	Yes, animal	No	3	Rural	2	1	1	0	no	no	1	1	0	completed grade 5	Socially excluded	2	23_23002_07_23_06_1	31	13	boy	1	2		1	180	yes	1	never	no		12 or more months ago	1	0	50	10	1	1	0			yes	1	12
2	8	7	23_23002_07_23_07_1	Could not observe		No, neither	Yes, animal	No	7	Rural	2	1	1	0	no	no	1	0	0	some secondary education	Socially excluded	2	23_23002_07_23_07_1	22	29	boy	0	1				yes	1	never	no		N/A: never	0						0			yes	2	8
1	7	7	23_23002_07_23_08_1	Yes	Clean	No, neither	Yes, animal	No	5	Rural	4	2	1	0	no	no	1	1	1	some secondary education	Socially excluded	4	23_23002_07_23_08_1	23	15	boy	1	0		1	180	yes	1	always	no		N/A: never	1	0	50	20	2	0	0			yes	7	12
2	15	7	23_23002_07_23_09_1	Yes	Clean	No, neither	Yes, animal	No	7	Rural	4	2	3	1	no	no	1	0	0	never attended school/grade 1 not complete	Socially excluded	4	23_23002_07_23_09_1	27	50	girl	0	1	husband migrated			yes	0	never	no		N/A: never	1	0	50	10	2	1	0			yes	6	0
3	99	7	23_23002_07_24_10_1	Yes	Not very clean	No, neither	yes both	No	8	Rural	3	1	1	0	no	no	1	0	1	never attended school/grade 1 not complete	Socially excluded	2	23_23002_07_24_10_1	22	8	boy	1	0	husband migrated	1	120	yes	1	sometimes	yes	5	1 month ago	1	1	4	30	4	1	0			no
1	10	7	23_23002_07_24_11_1	Yes	Not very clean	Yes, animal	Yes, animal	No		Rural	2	1	3	1	yes	no	1	1	1	completed secondary education	Socially excluded	2	23_23002_07_24_11_1	34	2	girl	1	0	baby being very small/ menstruation not started	1	180	yes	1	sometimes	yes	2	1 month ago	1	1	5	120	4 10 11	1	0			no
1	15	7	23_23002_07_24_12_1	Yes	Not very clean	No, neither	No nither	No	7	Rural	1		1	0	no	no	1	0	1	never attended school/grade 1 not complete	Socially excluded	2	23_23002_07_24_12_1	27	19	boy	1	0		1	165	yes	1	sometimes	yes	1	3 months ago	1	1	4	10	8 12	1	1	1	1	yes	1	4
1	8	7	23_23002_07_24_13_1	Yes	Clean	No, neither	No nither	No	2	Rural	4	2	1	0	no	no	1	0	1	some secondary education	Socially excluded	4	23_23002_07_24_13_1	24	51	girl	0	1	want another child			yes	1	always	no		12 or more months ago	0						1	1	4	yes	1	4
2	15	7	23_23002_07_24_14_1	Yes	Not very clean	No, neither	No nither	No	7	Rural	3	1	3	1	no	no	1	0	0	never attended school/grade 1 not complete	Socially excluded	3	23_23002_07_24_14_1	32	43	boy	0	1				yes	1	never	no		12 or more months ago	1	0	50	10	2	1	0			yes	0	28
3	2	7	23_23002_07_24_15_1	Yes	Clean	No, neither	Yes, animal	No	7	Rural	3	1	3	1	no	no	1	0	0	some primary school	Socially excluded	3	23_23002_07_24_15_1	30	25	boy	0	1				yes	1	sometimes	no		7 months ago	0						1	3	16	no
2	4	7	23_23002_07_24_16_1	No		No, neither	No nither	No	6	Rural	4	2	1	0	no	no	0	1	0	some primary school	Socially excluded	4	23_23002_07_24_16_1	26	3	boy	1	0		1	170	yes	1	sometimes	no		12 or more months ago	0						0			yes	1	5
1	10	7	23_23002_07_24_17_1	Yes	Clean	No, neither	No nither	No	3	Rural	3	1	3	1	yes	no	1	1	0	completed secondary education	Socially excluded	3	23_23002_07_24_17_1	32	14	girl	1	0		1	180	yes	1	sometimes	yes	1	1 month ago	0						0			no
2	15	7	23_23002_07_24_18_1	Yes	Dirty	No, neither	No nither	No		Rural	3	1	3	0	yes	no	1	1	0	never attended school/grade 1 not complete	Socially excluded	2	23_23002_07_24_18_1	20	42	boy	0	1	husband migrated			yes	1	always	no		12 or more months ago	1	0	50	20	2	1	0			yes	1	8
2	15	7	23_23002_07_24_19_1	Yes	Dirty	No, neither	Yes, animal	No	3	Rural	3	1	3	1	yes	no	0	1	0	never attended school/grade 1 not complete	Socially excluded	3	23_23002_07_24_19_1	32	33	girl	0	1	husband migrated			yes	1	sometimes	no		9 months ago	1	0	50	10	96	1	0			yes	3	3
3	15	7	23_23002_07_24_02_1	Yes	Not very clean	No, neither	No nither	No	1	Rural	4	2	1	1	no	no	1	0	0	never attended school/grade 1 not complete	Socially excluded	3	23_23002_07_24_02_1	21	32	boy	0	1	husband migrated			yes	1	never	yes	1	1 month ago	1	0	50	30	11 96	1	0			no
2	99	7	23_23002_07_24_04_1	Yes	Dirty	No, neither	No nither	No	2	Rural	2	1	3	1	yes	no	0	0	0	never attended school/grade 1 not complete	Socially excluded	2	23_23002_07_24_04_1	25	58	boy	0	1	husband migrated			yes	1	always	no		N/A: never	0						0			yes	2	4
1	6	7	23_23002_07_24_06_1	Yes	Not very clean	No, neither	Yes, animal	No	7	Rural	1		2	1	no	no	1	0	0	some secondary education	Socially excluded	2	23_23002_07_24_06_1	28	42	boy	0	1				yes	0	sometimes	no		N/A: never	0						0			yes	1	4
1	12	7	23_23002_07_24_07_1	Yes	Clean	Yes, animal	Yes, animal	Yes	7	Rural	1		1	0	no	no	1	0	1	completed class 12	Socially excluded	2	23_23002_07_24_07_1	41	22	boy	1	0		1	90	yes	1	sometimes	yes	1	1 month ago	0						0			yes	0	32
4	15	7	23_23002_07_24_08_1	Yes	Not very clean	No, neither	No nither	No	7	Rural	5	2	1	0	no	no	1	0	1	never attended school/grade 1 not complete	Socially excluded	5	23_23002_07_24_08_1	20	19	boy	1	0	husband migrated	1	120	yes	1	sometimes	yes	1	3	0						0			yes	0	50
1	12	7	23_23002_07_24_09_1	Yes	Not very clean	No, neither	Yes, animal	No	3	Rural	3	1	1	0	no	no	1	1	1	completed class 12	Socially excluded	3	23_23002_07_24_09_1	23	47	girl	0	1				yes	1	sometimes	no		N/A: never	1	0	50	10	2 4	1	0			no
4	15	7	30_30001_07_25_01_1	Yes	Clean	No, neither	No nither	No	1	Urban	3	1	1	0	no	no	1	0	1	never attended school/grade 1 not complete	Socially excluded	3	30_30001_07_25_01_1	21	10	boy	1	0	husband migrated	1	225	no		always	no		N/A: never	0						0			no
3	2	7	30_30001_07_25_10_1	No		No, neither	No nither	Yes	8	Urban	2	1	1	0	no	no	0	0	1	some primary school	Brahmin/chhetri	1	30_30001_07_25_10_1	27	37	girl	0	1	husband migrated			don't know		never	no		N/A: never	0						0			no
1	99	7	30_30001_07_25_11_1	Yes	Dirty	No, neither	No nither	No	7	Urban	2	1	4	1	yes	yes	1	0	0	never attended school/grade 1 not complete	Socially excluded	1	30_30001_07_25_11_1	23	31	girl	0	1	not allowed by HH members			no		never	no		N/A: never	0						0			no
1	3	7	30_30001_07_25_12_1	Yes	Not very clean	No, neither	Yes, animal	No	7	Urban	2	1	2	1	no	no	1	0	0	some primary school	Socially excluded	2	30_30001_07_25_12_1	35	32	boy	0	1				no		never	no		N/A: never	0						0			yes	1	1
2	1	7	30_30001_07_25_13_1	Yes	Not very clean	No, neither	No nither	No	7	Urban	2	1	2	1	no	no	1	0	0	some primary school	Socially excluded	2	30_30001_07_25_13_1	30	21	girl	1	0		1	16	yes	1	never	no		N/A: never	0						0			yes	2	0
3	2	7	30_30001_07_25_14_1	Yes	Clean	No, neither	No nither	No	1	Urban	4	2	1	0	no	no	1	0	1	some primary school	Brahmin/chhetri	4	30_30001_07_25_14_1	23	40	boy	0	1	health side effect for child			no		never	no		N/A: never	0						0			no
1	2	7	30_30001_07_25_15_1	Yes	Dirty	No, neither	No nither	No	2	Urban	2	1	2	1	no	no	1	0	0	some primary school	Socially excluded	1	30_30001_07_25_15_1	28	45	boy	0	1				yes	1	never	no		N/A: never	0						0			yes	0	40
2	15	7	30_30001_07_25_16_1	Yes	Clean	Yes, animal	Yes, animal	No	7	Urban	2	1	2	1	yes	no	1	0	0	never attended school/grade 1 not complete	Brahmin/chhetri	1	30_30001_07_25_16_1	28	31	girl	0	1				no		never	no		N/A: never	0						0			no
2	9	7	30_30001_07_25_17_1	Yes	Not very clean	No, neither	No nither	No	7	Urban	1		1	0	no	no	1	0	0	some secondary education	Socially excluded	2	30_30001_07_25_17_1	24	38	girl	0	1	husband migrated			yes	0	never	no		N/A: never	0						0			yes	1	1
1	3	7	30_30001_07_25_18_1	No		Yes, animal	Yes, animal	No	8	Urban	1		4	1	yes	yes	0	0	0	some primary school	Socially excluded	1	30_30001_07_25_18_1	31	55	boy	0	1	health side effect for woman			don't know		never	no		N/A: never	0						0			no
1	1	7	30_30001_07_25_19_1	Yes	Not very clean	Yes, human	No nither	No	1	Urban	1		3	1	yes	no	1	0	0	some primary school	Socially excluded	1	30_30001_07_25_19_1	39	20	girl	1	0		0		yes	1	never	no		N/A: never	0						0			yes	2	8
4	15	7	30_30001_07_25_02_1	Yes	Dirty	No, neither	No nither	No	7	Urban	4	2	1	0	no	no	1	0	0	never attended school/grade 1 not complete	Brahmin/chhetri	4	30_30001_07_25_02_1	28	2	boy	1	1		1	180	yes	1	sometimes	no		N/A: never	0						0			yes	2	8
1	1	7	30_30001_07_25_03_1	Yes	Clean	Yes, animal	Yes, animal	No	7	Urban	4	2	1	1	no	no	1	0	0	some primary school	Others	4	30_30001_07_25_03_1	38	35	boy	0	1				no		never	no		N/A: never	0						0			no
1	4	7	30_30001_07_25_04_1	Yes	Not very clean	No, neither	No nither	Yes	1	Urban	2	1	2	1	no	no	1	0	0	some primary school	Socially excluded	1	30_30001_07_25_04_1	25	15	girl	1	1		1	6	yes	0	never	no		N/A: never	0						0			no
2	9	7	30_30001_07_25_05_1	Yes	Not very clean	No, neither	No nither	No	1	Urban	1		2	1	yes	no	1	0	0	some secondary education	Socially excluded	1	30_30001_07_25_05_1	26	40	girl	0	1	husband migrated			yes	1	never	no		N/A: never	0						0			no
1	2	7	30_30001_07_25_06_1	Yes	Not very clean	No, neither	No nither	No	7	Urban	4	2	1	0	no	no	1	0	0	some primary school	Others	3	30_30001_07_25_06_1	39	14	boy	1	0	not allowed by HH members	1	180	yes	1	never	no		N/A: never	0						0			yes	1	1
1	12	7	30_30001_07_25_07_1	Yes	Dirty	No, neither	No nither	No	7	Urban	2	1	3	1	yes	no	1	0	0	completed class 12	Socially excluded	2	30_30001_07_25_07_1	21	10	girl	1	1		1	180	yes	1	never	no		N/A: never	0						0			yes	0	9
2	4	7	30_30001_07_25_08_1	Yes	Not very clean	Yes, both	yes both	No	7	Urban	1		3	1	no	no	1	0	0	some primary school	Others	1	30_30001_07_25_08_1	34	29	boy	0	2				no		never	no		N/A: never	0						0			no
1	3	7	30_30001_07_25_09_1	Yes	Clean	No, neither	No nither	No	7	Urban	4	2	1	0	no	no	1	0	1	some primary school	Others	3	30_30001_07_25_09_1	26	36	boy	0	1				yes	0	never	no		N/A: never	0						0			no
2	7	7	30_30001_07_26_01_1	Yes	Not very clean	No, neither	No nither	No	7	Urban	1		3	1	no	no	1	0	1	some secondary education	Socially excluded	1	30_30001_07_26_01_1	20	3	boy	1	1	husband migrated	1	30	no		never	no		N/A: never	0						0			no
3	3	7	30_30001_07_26_10_1	Yes	Not very clean	No, neither	No nither	No	7	Urban	3	1	1	0	no	no	0	0	0	some primary school	Socially excluded	3	30_30001_07_26_10_1	25	23	girl	1	0	husband migrated	1	30	yes	0	never	no		N/A: never	0						0			no
3	99	7	30_30001_07_26_11_1	Yes	Dirty	No, neither	No nither	No	7	Urban	1		2	1	no	no	1	0	0	never attended school/grade 1 not complete	Socially excluded	1	30_30001_07_26_16_1	25	7	boy	1	1		1	18	no		never	no		N/A: never	0						0			no
2	5	7	30_30001_07_26_12_1	Yes	Not very clean	No, neither	No nither	No	7	Urban	3	1	1	0	no	no	1	0	0	completed grade 5	Socially excluded	3	30_30001_07_26_12_1	18	28	boy	0	1				yes	0	never	no		N/A: never	0						0			no
2	15	7	30_30001_07_26_13_1	Yes	Not very clean	No, neither	Yes, animal	No	7	Urban	1		1	0	no	no	1	0	0	never attended school/grade 1 not complete	Socially excluded	2	30_30001_07_26_13_1	30	35	girl	0	1	husband migrated			yes	0	never	no		N/A: never	0						0			no
2	0	7	30_30001_07_26_14_1	Yes	Not very clean	Yes, animal	Yes, animal	No	7	Urban	2	1	1	0	no	no	1	0	0	never attended school/grade 1 not complete	Socially excluded	2	30_30001_07_26_14_1	25	32	boy	0	1	husband migrated			yes	0	never	no		N/A: never	0						0			no
2	5	7	30_30001_07_26_15_1	Yes	Dirty	No, neither	No nither	Yes	7	Urban	2	1	1	0	no	no	1	0	0	completed grade 5	Socially excluded	2	30_30001_07_26_15_1	29	37	boy	0	1				yes	1	never	no		N/A: never	0						0			no
2	3	7	30_30001_07_26_16_1	Yes	Not very clean	No, neither	No nither	No	7	Urban	2	1	2	1	no	no	0	0	1	some primary school	Socially excluded	1	30_30001_07_26_11_1	26	16	girl	1	1		1	170	no		never	no		N/A: never	0						0			no
2	5	7	30_30001_07_26_17_1	Yes	Not very clean	No, neither	No nither	No	7	Urban	3	1	1	1	no	no	1	0	0	completed grade 5	Socially excluded	2	30_30001_07_26_17_1	22	2	girl	2	0		0		no		never	no		N/A: never	0						0			no
2	1	7	30_30001_07_26_18_1	Yes	Dirty	No, neither	No nither	No	8	Urban	1		1	0	no	no	0	0	0	some primary school	Socially excluded	1	30_30001_07_26_18_1	24	6	girl	1	0	husband migrated	1	30	yes	1	never	no		N/A: never	0						0			no
3	2	7	30_30001_07_26_19_1	Yes	Dirty	No, neither	No nither	No	7	Urban	3	1	2	1	no	no	1	0	0	some primary school	Socially excluded	2	30_30001_07_26_19_1	18	20	girl	1	0	husband migrated	0		yes	0	sometimes	no		N/A: never	0						0			yes	1	1
2	15	7	30_30001_07_26_02_1	Yes	Dirty	No, neither	No nither	No	5	Urban	4	2	1	0	no	no	1	1	0	never attended school/grade 1 not complete	Socially excluded	4	30_30001_07_26_02_1	27	47	girl	0	1	husband migrated			yes	0	sometimes	no		N/A: never	0						0			no
4	5	7	30_30001_07_26_03_1	Yes	Not very clean	No, neither	No nither	No	7	Urban	3	1	2	1	no	no	1	0	1	completed grade 5	Brahmin/chhetri	2	30_30001_07_26_03_1	25	16	boy	1	0	husband migrated	1	150	no		never	no		N/A: never	0						0			no
2	4	7	30_30001_07_26_04_1	Yes	Dirty	No, neither	No nither	No	7	Urban	1		1	0	no	no	0	0	0	some primary school	Socially excluded	1	30_30001_07_26_04_1	30	24	boy	0	1				no		never	no		N/A: never	0						0			no
2	0	7	30_30001_07_26_05_1	Yes	Not very clean	No, neither	Yes, animal	No	7	Urban	2	1	1	0	no	no	1	0	0	never attended school/grade 1 not complete	Socially excluded	3	30_30001_07_26_05_1	30	34	girl	0	1	husband migrated			yes	1	never	no		N/A: never	0						0			yes	0	36
2	15	7	30_30001_07_26_06_1	Yes	Not very clean	No, neither	No nither	No	7	Urban	1		1	1	no	no	1	0	0	never attended school/grade 1 not complete	Socially excluded	1	30_30001_07_26_06_1	27	17	boy	1	1	husband migrated	1	25	no		never	no		N/A: never	0						0			no
2	1	7	30_30001_07_26_07_1	Yes	Dirty	Yes, human	No nither	No	1	Urban	4	2	1	0	no	no	1	0	1	some primary school	Socially excluded	4	30_30001_07_26_07_1	34	18	girl	1	0	husband migrated	1	15	yes	1	never	no		N/A: never	0						0			no
2	3	7	30_30001_07_26_08_1	No		No, neither	No nither	No	2	Urban	1		1	0	no	no	0	0	1	some primary school	Socially excluded	1	30_30001_07_26_08_1	30	28	girl	0	1				yes	1	always	no		N/A: never	0						0			no
2	15	7	30_30001_07_26_09_1	Yes	Dirty	No, neither	No nither	No	7	Urban	3	1	3	1	yes	no	1	0	0	never attended school/grade 1 not complete	Socially excluded	4	30_30001_07_26_09_1	28	20	girl	1	1	husband migrated	1	180	yes	1	never	no		N/A: never	0						0			no
2	5	10	30_30001_10_27_01_1	Yes	Not very clean	No, neither	No nither	No	7	Urban	3	1	3	1	yes	no	1	0	1	completed grade 5	Socially excluded	3	30_30001_10_27_01_1	31	22	boy	1	0	husband migrated	1	72	yes	1	never	no		N/A: never	0						0			no
3	99	10	30_30001_10_27_10_1	Yes	Clean	No, neither	No nither	No	7	Urban	4	2	2	1	no	no	1	0	1	never attended school/grade 1 not complete	Brahmin/chhetri	3	30_30001_10_27_10_1	22	16	girl	1	0		1	180	yes	0	always	no		N/A: never	0						0			yes	5	2
2	4	10	30_30001_10_27_11_1	Yes	Clean	No, neither	No nither	No	7	Urban	3	1	1	0	no	no	1	0	0	some primary school	Socially excluded	2	30_30001_10_27_11_1	27	36	girl	0	1	husband migrated			yes	0	never	no		N/A: never	0						0			no
1	5	10	30_30001_10_27_12_1	Yes	Clean	No, neither	Yes, animal	No	7	Urban	3	1	1	0	no	no	1	0	0	completed grade 5	Others	3	30_30001_10_27_12_1	27	12	girl	1	0		1	60	yes	1	always	no		N/A: never	0						0			yes	0	48
3	99	10	30_30001_10_27_13_1	Yes	Clean	No, neither	No nither	No	7	Urban	3	1	1	0	no	no	1	0	0	never attended school/grade 1 not complete	Brahmin/chhetri	3	30_30001_10_27_13_1	24	3	boy	1	0		1	180	yes	1	always	no		N/A: never	0						0			yes	2	8
2	10	10	30_30001_10_27_14_1	Yes	Not very clean	No, neither	No nither	No	7	Urban	4	2	1	0	no	no	1	0	0	completed secondary education	Socially excluded	3	30_30001_10_27_14_1	28	21	girl	1	0	husband migrated	1	180	no		never	no		N/A: never	0						0			no
1	1	10	30_30001_10_27_15_1	Yes	Clean	No, neither	No nither	No	7	Urban	1		1	0	no	no	1	0	0	some primary school	Brahmin/chhetri	1	30_30001_10_27_15_1	18	9	girl	1	1		1	5	yes	0	never	no		N/A: never	0						0			no
3	2	10	30_30001_10_27_16_1	Yes	Not very clean	No, neither	No nither	No	7	Urban	1		1	0	no	no	1	0	1	some primary school	Others	1	30_30001_10_27_16_1	24	5	girl	1	0	not allowed by HH members	1	30	no		always	no		N/A: never	0						0			no
1	5	10	30_30001_10_27_17_1	Yes	Clean	No, neither	No nither	No	1	Urban	2	1	2	1	no	no	1	0	1	completed grade 5	Socially excluded	1	30_30001_10_27_17_1	24	29	girl	0	1	not allowed by HH members			no		never	no		N/A: never	0						0			no
2	10	10	30_30001_10_27_18_1	No		No, neither	No nither	No	7	Urban	3	1	1	0	no	no	0	0	0	completed secondary education	Socially excluded	3	30_30001_10_27_18_1	24	43	boy	0	1				yes	1	always	no		N/A: never	0						0			no
2	4	10	30_30001_10_27_19_1	Yes	Not very clean	No, neither	Yes, animal	No	7	Urban	1		2	1	yes	no	1	0	0	some primary school	Socially excluded	1	30_30001_10_27_19_1	27	12	girl	1	1	husband migrated	1	180	no		never	no		N/A: never	0						0			no
2	6	10	30_30001_10_27_02_1	Yes	Not very clean	Yes, animal	Yes, animal	No	7	Urban	1		1	0	no	no	1	0	0	some secondary education	Socially excluded	2	30_30001_10_27_02_1	18	16	girl	1	0	husband migrated	1	30	yes	0	never	no		N/A: never	0						0			no
1	8	10	30_30001_10_27_03_1	Yes	Clean	No, neither	Yes, animal	No	3	Urban	4	2	1	0	no	no	1	1	1	some secondary education	Socially excluded	3	30_30001_10_27_03_1	21	15	boy	1	0	health side effect for child	1	90	yes	0	never	no		N/A: never	0						0			no
2	6	10	30_30001_10_27_04_1	Yes	Not very clean	No, neither	No nither	No	7	Urban	2	1	1	1	no	no	1	0	0	some secondary education	Socially excluded	2	30_30001_10_27_04_1	31	12	boy	1	0		1	150	no		never	no		N/A: never	0						0			no
3	15	10	30_30001_10_27_05_1	Yes	Not very clean	No, neither	No nither	No	7	Urban	3	1	1	0	no	no	1	0	1	never attended school/grade 1 not complete	Brahmin/chhetri	2	30_30001_10_27_05_1	26	21	girl	1	0		1	180	yes	1	never	no		N/A: never	0						0			no
3	15	10	30_30001_10_27_06_1	Yes	Not very clean	No, neither	No nither	No	7	Urban	3	1	1	0	no	no	1	0	1	never attended school/grade 1 not complete	Socially excluded	3	30_30001_10_27_06_1	24	25	girl	0	1	husband migrated			yes	0	never	no		N/A: never	0						0			no
4	15	10	30_30001_10_27_07_1	Yes	Dirty	Yes, human	No nither	No	2	Urban	1		1	0	no	no	1	0	1	never attended school/grade 1 not complete	Socially excluded	1	30_30001_10_27_07_1	24	27	girl	0	1				yes	0	always	no		N/A: never	0						0			no
1	99	10	30_30001_10_27_08_1	Yes	Clean	No, neither	No nither	No	2	Urban	2	1	2	1	yes	no	1	0	0	never attended school/grade 1 not complete	Socially excluded	2	30_30001_10_27_08_1	23	22	girl	1	1		1	180	no		always	no		N/A: never	0						0			no
1	9	10	30_30001_10_27_09_1	Yes	Clean	No, neither	No nither	No	7	Urban	4	2	1	0	no	no	1	0	1	some secondary education	Brahmin/chhetri	4	30_30001_10_27_09_1	36	50	boy	0	1	husband migrated			yes	1	never	no		N/A: never	0						0			no
2	7	10	30_30001_10_28_01_1	Yes	Not very clean	No, neither	No nither	No	7	Urban	3	1	1	1	no	no	1	0	1	some secondary education	Brahmin/chhetri	3	30_30001_10_28_01_1	24	51	girl	0	1				yes	0	sometimes	no		N/A: never	0						0			no
2	9	10	30_30001_10_28_10_1	Yes	Clean	No, neither	No nither	No	7	Urban	4	2	1	0	no	no	1	0	1	some secondary education	Brahmin/chhetri	4	30_30001_10_28_10_1	27	23	boy	1	1	husband migrated	1	20	yes	0	never	no		N/A: never	0						0			yes	0	92
2	8	10	30_30001_10_28_11_1	Yes	Clean	No, neither	No nither	No	7	Urban	4	2	1	0	no	no	1	0	1	some secondary education	Others	3	30_30001_10_28_11_1	21	50	boy	0	1	husband migrated			yes	1	never	no		N/A: never	0						0			no
1	8	10	30_30001_10_28_12_1	Yes	Not very clean	No, neither	No nither	No	7	Urban	3	1	1	0	no	no	1	0	1	some secondary education	Brahmin/chhetri	3	30_30001_10_28_12_1	21	2	girl	1	0	other	1	90	yes	0	never	no		N/A: never	0						0			no
1	4	10	30_30001_10_28_13_1	Yes	Not very clean	No, neither	yes both	No	7	Urban	2	1	1	0	no	no	1	0	0	some primary school	Socially excluded	3	30_30001_10_28_13_1	29	20	boy	1	0		1	180	yes	1	never	no		N/A: never	0						0			yes	0	5
4	15	10	30_30001_10_28_14_1	Yes	Clean	No, neither	No nither	No		Urban	4	2	2	1	no	no	1	1	0	never attended school/grade 1 not complete	Socially excluded	3	30_30001_10_28_14_1	25	12	boy	1	0		1	180	yes	0	always	no		N/A: never	0						0			no
2	9	10	30_30001_10_28_15_1	Yes	Clean	No, neither	No nither	No	1	Urban	3	1	1	0	no	no	1	0	0	some secondary education	Brahmin/chhetri	2	30_30001_10_28_15_1	22	25	girl	0	1	husband migrated			yes	0	sometimes	no		N/A: never	0						0			no
2	5	10	30_30001_10_28_16_1	Yes	Not very clean	No, neither	No nither	No	8	Urban	3	1	1	0	no	no	1	0	1	completed grade 5	Brahmin/chhetri	2	30_30001_10_28_16_1	30	0	girl	1	0	baby being very small/ menstruation not started	1	180	yes	1	sometimes	no		N/A: never	0						0			yes	1	3
1	8	10	30_30001_10_28_17_1	Yes	Clean	No, neither	No nither	No	7	Urban	3	1	1	0	no	no	1	0	1	some secondary education	Socially excluded	3	30_30001_10_28_17_1	30	41	girl	0	1				yes	0	never	no		N/A: never	0						0			no
2	12	10	30_30001_10_28_18_1	Yes	Clean	Yes, animal	yes both	Yes	7	Urban	4	2	1	0	no	no	1	0	1	completed class 12	Socially excluded	3	30_30001_10_28_18_1	21	30	boy	0	1	husband migrated			yes	1	sometimes	no		N/A: never	0						0			no
3	5	10	30_30001_10_28_19_1	Yes	Not very clean	No, neither	No nither	No	7	Urban	4	2	1	0	no	no	1	0	0	completed grade 5	Others	3	30_30001_10_28_19_1	22	0	boy	1	0	husband migrated	1	180	yes	1	sometimes	no		N/A: never	0						0			yes	1	2
1	5	10	30_30001_10_28_02_1	Yes	Clean	Yes, animal	Yes, animal	No	7	Urban	2	1	1	0	no	no	1	0	1	completed grade 5	Brahmin/chhetri	2	30_30001_10_28_02_1	24	41	girl	0	1				yes	0	never	no		N/A: never	0						0			yes	1	5
2	10	10	30_30001_10_28_03_1	Yes	Not very clean	No, neither	Yes, animal	No	7	Urban	2	1	3	1	yes	no	1	0	0	completed secondary education	Others	3	30_30001_10_28_03_1	27	11	girl	1	0		1	180	yes	1	sometimes	no		N/A: never	0						0			yes	0	36
4	15	10	30_30001_10_28_04_1	Yes	Not very clean	Yes, animal	Yes, animal	No	8	Urban	2	1	1	1	no	no	1	0	0	never attended school/grade 1 not complete	Socially excluded	1	30_30001_10_28_04_1	28	8	boy	1	0	husband migrated	1	120	yes	0	never	no		N/A: never	0						0			no
3	3	10	30_30001_10_28_05_1	Yes	Clean	No, neither	No nither	No		Urban	3	1	1	1	no	no	1		0	some primary school	Others	3	30_30001_10_28_05_1	21	26	girl	0	1				yes	0	always	no		N/A: never	0						0			no
2	7	10	30_30001_10_28_06_1	Yes	Not very clean	Yes, animal	Yes, animal	No	7	Urban	3	1	1	0	no	no	1	0	0	some secondary education	Brahmin/chhetri	3	30_30001_10_28_06_1	20	20	girl	1	0	husband migrated	1	180	no		sometimes	no		N/A: never	0						0			no
1	3	10	30_30001_10_28_07_1	Yes	Not very clean	No, neither	No nither	No	7	Urban	4	2	2	1	yes	no	1	0	1	some primary school	Others	4	30_30001_10_28_07_1	26	17	boy	1	0		1	2	yes	0	sometimes	no		N/A: never	0						0			no
2	9	10	30_30001_10_28_08_1	Yes	Not very clean	Yes, animal	Yes, animal	Yes	7	Urban	2	1	2	1	yes	no	1	0	1	some secondary education	Socially excluded	2	30_30001_10_28_08_1	21	44	boy	0	1	husband migrated			yes	0	sometimes	no		N/A: never	0						0			no
1	5	10	30_30001_10_28_09_1	Yes	Not very clean	No, neither	Yes, animal	No	7	Urban	2	1	1	0	no	no	1	0	0	completed grade 5	Brahmin/chhetri	2	30_30001_10_28_09_1	32	53	girl	0	1	health side effect for woman			yes	1	sometimes	no		N/A: never	0						0			yes	2	4
3	99	14	30_30001_14_29_01_1	Yes	Not very clean	No, neither	No nither	No	1	Urban	1		1	0	no	no	1	0	0	never attended school/grade 1 not complete	Socially excluded	1	30_30001_14_29_01_1	19	9	boy	1	0	husband migrated	1	180	don't know		never	no		N/A: never	0						0			no
2	15	14	30_30001_14_29_10_1	Yes	Clean	No, neither	Yes, animal	No	7	Urban	2	1	1	0	no	no	1	0	0	never attended school/grade 1 not complete	Socially excluded	1	30_30001_14_29_10_1	29	18	girl	1	0	husband migrated	1	180	yes	0	never	no		N/A: never	0						0			yes	1	12
1	4	14	30_30001_14_29_12_1	Yes	Dirty	No, neither	No nither	No	7	Urban	3	1	3	1	yes	no	0	0	0	some primary school	Socially excluded	3	30_30001_14_29_12_1	26	9	boy	1	1	husband migrated	1	150	don't know		never	no		N/A: never	0						0			yes	2	9
2	9	14	30_30001_14_29_13_1	Yes	Clean	No, neither	No nither	No	7	Urban	3	1	1	0	no	no	1	0	0	some secondary education	Socially excluded	3	30_30001_14_29_13_1	21	33	girl	0	1	husband migrated			no		never	no		N/A: never	0						0			yes	0	8
2	3	14	30_30001_14_29_14_1	Yes	Clean	No, neither	No nither	No	7	Urban	3	1	1	0	no	no	1	0	0	some primary school	Socially excluded	3	30_30001_14_29_14_1	29	44	girl	0	1	husband migrated			yes	0	never	no		N/A: never	0						0			no
2	15	14	30_30001_14_29_15_1	No		No, neither	Yes, animal	No	7	Urban	2	1	1	0	no	no	1	0	0	never attended school/grade 1 not complete	Socially excluded	1	30_30001_14_29_15_1	36	18	boy	1	1	husband migrated	1	90	yes	0	never	no		N/A: never	0						0			yes	1	8
1	5	14	30_30001_14_29_16_1	Yes	Clean	No, neither	No nither	No	7	Urban	4	2	1	0	no	no	1	0	1	completed grade 5	Socially excluded	4	30_30001_14_29_16_1	24	57	girl	0	1				no		never	no		N/A: never	0						0			no
2	10	14	30_30001_14_29_17_1	No		No, neither	No nither	No	7	Urban	2	1	1	0	no	no	0	0	0	completed secondary education	Socially excluded	2	30_30001_14_29_17_1	19	16	boy	1	0	husband migrated	1	90	don't know		never	no		N/A: never	1	1	5	15	96	1	0			no
1	10	14	30_30001_14_29_18_1	Yes	Clean	No, neither	No nither	No	7	Urban	2	1	1	0	no	no	1	0	0	completed secondary education	Brahmin/chhetri	2	30_30001_14_29_18_1	27	36	girl	0	1				no		never	no		N/A: never	0						0			yes	1	9
2	4	14	30_30001_14_29_19_1	Yes	Not very clean	No, neither	No nither	No	7	Urban	3	1	2	1	no	no	1	0	0	some primary school	Socially excluded	3	30_30001_14_29_19_1	22	51	girl	0	1	husband migrated			yes	0	never	no		N/A: never	0						0			yes	1	12
4	15	14	30_30001_14_29_02_1	Yes	Not very clean	No, neither	No nither	No	7	Urban	3	1	1	0	no	no	1	0	0	never attended school/grade 1 not complete	Socially excluded	3	30_30001_14_29_02_1	24	38	boy	0	1				don't know		never	no		N/A: never	0						0			yes	12	0
4	15	14	30_30001_14_29_03_1	Yes	Clean	No, neither	No nither	No	8	Urban	1		2	1	no	no	1	0	1	never attended school/grade 1 not complete	Socially excluded	2	30_30001_14_29_03_1	24	0	girl	2	1	husband migrated	1	60	no		never	no		N/A: never	0						0			yes	2	4
3	4	14	30_30001_14_29_04_1	Yes	Not very clean	No, neither	No nither	No	7	Urban	3	1	1	0	no	no	1	0	0	some primary school	Brahmin/chhetri	2	30_30001_14_29_04_1	25	32	girl	0	1				no		never	no		N/A: never	0						0			yes	3	9
3	15	14	30_30001_14_29_05_1	Yes	Clean	No, neither	No nither	No	2	Urban	2	1	1	0	no	no	1	0	1	never attended school/grade 1 not complete	Socially excluded	3	30_30001_14_29_05_1	20	18	girl	1	0	husband migrated	1	150	yes	0	never	no		N/A: never	0						0			no
3	15	14	30_30001_14_29_06_1	Yes	Clean	Yes, both	yes both	No	7	Urban	3	1	1	0	no	no	1	0	1	never attended school/grade 1 not complete	Brahmin/chhetri	3	30_30001_14_29_06_1	37	41	boy	0	1				yes	0	never	no		N/A: never	0						0			yes	1	8
3	99	14	30_30001_14_29_07_1	Yes	Clean	No, neither	No nither	No	7	Urban	3	1	1	0	no	no	1	0	1	never attended school/grade 1 not complete	Socially excluded	3	30_30001_14_29_07_1	22	23	girl	1	0	husband migrated	1	25	no		never	no		N/A: never	0						0			yes	1	1
2	4	14	30_30001_14_29_08_1	Yes	Clean	No, neither	No nither	No	8	Urban	2	1	1	1	no	no	1	0	0	some primary school	Socially excluded	2	30_30001_14_29_08_1	23	19	girl	1	0	husband migrated	1	180	no		never	no		N/A: never	0						0			yes	2	20
1	13	14	30_30001_14_29_09_1	Yes	Clean	No, neither	No nither	Yes	3	Urban	4	2	1	0	no	no	1	1	1	higher education	Brahmin/chhetri	4	30_30001_14_29_09_1	32	15	boy	1	0		1	180	yes	1	never	no		N/A: never	0						0			yes	2	8
2	10	14	30_30001_14_30_01_1	Yes	Clean	Yes, animal	Yes, animal	No	8	Urban	3	1	2	1	no	no	1	0	0	completed secondary education	Others	3	30_30001_14_30_01_1	25	33	boy	0	1	husband migrated			yes	1	sometimes	yes	1	5 months ago	0						0			yes	3	8
4	99	14	30_30001_14_30_10_1	Yes	Clean	No, neither	No nither	No	7	Urban	3	1	1	0	no	no	1	0	0	never attended school/grade 1 not complete	Brahmin/chhetri	2	30_30001_14_30_10_1	26	31	boy	0	1	husband migrated			no		never	no		N/A: never	0						0			yes	1	2
2	12	14	30_30001_14_30_11_1	Yes	Clean	No, neither	No nither	No	7	Urban	4	2	3	1	no	no	1	0	0	completed class 12	Brahmin/chhetri	4	30_30001_14_30_11_1	22	50	girl	0	1	husband migrated			yes	1	never	no		N/A: never	0						0			yes	1	4
1	99	14	30_30001_14_30_12_1	Yes	Clean	No, neither	No nither	No	7	Urban	2	1	1	0	no	no	1	0	1	never attended school/grade 1 not complete	Brahmin/chhetri	2	30_30001_14_30_12_1	40	46	boy	0	1				don't know		never	no		N/A: never	0						0			yes	1	6
1	12	14	30_30001_14_30_13_1	Yes	Clean	No, neither	Yes, animal	No	7	Urban	4	2	1	0	no	no	1	0	1	completed class 12	Others	4	30_30001_14_30_13_1	26	4	girl	1	0	health side effect for woman	1	180	don't know		never	no		N/A: never	0						0			yes	1	2
1	8	14	30_30001_14_30_14_1	Yes	Dirty	Yes, animal	Yes, animal	No	7	Urban	1		1	0	no	no	1	0	0	some secondary education	Others	2	30_30001_14_30_14_1	22	1	boy	1	0	health side effect for woman	1	180	yes	0	never	no		N/A: never	0						0			yes	1	5
3	5	14	30_30001_14_30_15_1	Yes	Not very clean	No, neither	Yes, animal	No	7	Urban	2	1	2	1	no	no	1	0	0	completed grade 5	Others	2	30_30001_14_30_15_1	21	25	girl	0	2				yes	0	never	no		N/A: never	0						0			yes	1	8
3	99	14	30_30001_14_30_16_1	Yes	Clean	No, neither	No nither	No	7	Urban	2	1	1	0	no	no	1	0	1	never attended school/grade 1 not complete	Others	1	30_30001_14_30_16_1	22	5	boy	1	0	husband migrated	1	180	don't know		never	no		N/A: never	0						0			no
2	4	14	30_30001_14_30_17_1	Yes	Not very clean	No, neither	Yes, animal	No	7	Urban	1		1	0	no	no	1	0	0	some primary school	Socially excluded	1	30_30001_14_30_17_1	31	38	boy	0	1	husband migrated			no		never	no		N/A: never	0						0			yes	1	8
4	15	14	30_30001_14_30_18_1	Yes	Dirty	No, neither	No nither	No	8	Urban	3	1	1	0	no	no	1	0	1	never attended school/grade 1 not complete	Brahmin/chhetri	3	30_30001_14_30_18_1	28	29	girl	0	1				yes	1	never	no		N/A: never	0						0			yes	2	5
4	99	14	30_30001_14_30_19_1	Yes	Dirty	No, neither	No nither	No	7	Urban	1		3	1	yes	no	0	0	0	never attended school/grade 1 not complete	Socially excluded	1	30_30001_14_30_19_1	23	19	girl	1	1		1	3	no		never	no		N/A: never	0						0			yes	1	3
3	2	14	30_30001_14_30_02_1	Yes	Dirty	No, neither	No nither	No	7	Urban	3	1	3	0	yes	no	1	0	0	some primary school	Others	2	30_30001_14_30_02_1	20	38	girl	0	1	husband migrated			no		never	no		N/A: never	0						0			yes	1	1
4	99	14	30_30001_14_30_03_1	Yes	Not very clean	No, neither	No nither	No	7	Urban	2	1	1	0	no	no	1	0	0	never attended school/grade 1 not complete	Others	3	30_30001_14_30_03_1	20	32	boy	0	1	husband migrated			no		never	no		N/A: never	0						0			yes	1	15
3	99	14	30_30001_14_30_04_1	Yes	Dirty	No, neither	No nither	No	7	Urban	2	1	1	0	no	no	1	0	0	never attended school/grade 1 not complete	Brahmin/chhetri	2	30_30001_14_30_04_1	18	9	boy	1	0		1	210	yes	1	never	no		N/A: never	1	1	2	60	10 12	1	0			yes	2	2
3	99	14	30_30001_14_30_05_1	Yes	Not very clean	No, neither	No nither	No	8	Urban	2	1	2	1	no	no	1	0	0	never attended school/grade 1 not complete	Socially excluded	2	30_30001_14_30_05_1	23	18	boy	1	1		1	180	no		never	no		N/A: never	0						0			no
1	5	14	30_30001_14_30_06_1	Yes	Not very clean	No, neither	No nither	No	8	Urban	1		1	0	no	no	1	0	0	completed grade 5	Others	2	30_30001_14_30_06_1	25	23	girl	1	1		1	180	no		never	no		N/A: never	0						0			yes	0	32
3	4	14	30_30001_14_30_07_1	Yes	Not very clean	No, neither	No nither	No	7	Urban	4	2	1	0	no	no	1	0	1	some primary school	Others	4	30_30001_14_30_07_1	25	47	girl	0	1				yes	1	never	no		N/A: never	0						0			yes	1	2
3	99	14	30_30001_14_30_08_1	Yes	Dirty	No, neither	No nither	No	96	Urban	3	1	1	0	no	no	0	0	1	never attended school/grade 1 not complete	Socially excluded	2	30_30001_14_30_08_1	19	6	girl	1	0	religious restrictions/beliefs	1	220	yes	0	never	no		N/A: never	0						0			yes	1	12
1	8	14	30_30001_14_30_09_1	Yes	Not very clean	No, neither	No nither	No	7	Urban	3	1	1	0	no	no	1	0	0	some secondary education	Brahmin/chhetri	2	30_30001_14_30_09_1	35	42	boy	0	1	don't know			yes	0	sometimes	no		N/A: never	0						0			yes	2	8
3	2	3	30_30002_03_31_01_1	Yes	Not very clean	No, neither	No nither	No	7	Rural	4	2	2	1	no	no	1	0	1	some primary school	Socially excluded	3	30_30002_03_31_01_1	29	30	girl	0	2	husband migrated			yes	1	never	no		N/A: never	0						0			yes	0	100
3	2	3	30_30002_03_31_10_1	Yes	Dirty	No, neither	No nither	No	8	Rural	3	1	2	1	yes	no	1	0	1	some primary school	Socially excluded	2	30_30002_03_31_10_1	25	34	girl	0	2				yes	0	never	no		N/A: never	0						0			yes	0	52
2	15	3	30_30002_03_31_11_1	No		No, neither	Yes, animal	No	7	Rural	3	1	1	0	no	no	1	0	0	never attended school/grade 1 not complete	Brahmin/chhetri	3	30_30002_03_31_11_1	32	7	girl	1	0	husband migrated	1	180	yes	1	never	no		N/A: never	0						0			yes	0	52
3	99	3	30_30002_03_31_12_1	Yes	Clean	No, neither	No nither	No	7	Rural	3	1	1	1	no	no	1	0	1	never attended school/grade 1 not complete	Brahmin/chhetri	3	30_30002_03_31_12_1	19	19	boy	1	0	husband migrated	1	168	yes	0	always	no		N/A: never	0						0			no
4	99	3	30_30002_03_31_13_1	Yes	Dirty	No, neither	Yes, animal	No	7	Rural	3	1	2	1	yes	no	0	0	1	never attended school/grade 1 not complete	Socially excluded	2	30_30002_03_31_13_1	22	36	boy	0	1	husband migrated			yes	0	sometimes	no		N/A: never	0						0			no
4	99	3	30_30002_03_31_14_1	Yes	Clean	No, neither	Yes, animal	No	7	Rural	4	2	1	0	no	no	1	0	1	never attended school/grade 1 not complete	Socially excluded	4	30_30002_03_31_14_1	31	16	boy	1	0	husband migrated	1	180	yes	1	never	no		N/A: never	0						0			no
2	7	3	30_30002_03_31_15_1	Yes	Dirty	Yes, animal	Yes, animal	Yes	7	Rural	1		1	0	no	no	0	0	0	some secondary education	Socially excluded	1	30_30002_03_31_15_1	22	43	boy	0	1				yes	1	never	no		N/A: never	0						0			yes	1	16
1	8	3	30_30002_03_31_16_1	Yes	Dirty	No, neither	No nither	No	8	Rural	1		1	0	no	no	1	0	1	some secondary education	Socially excluded	1	30_30002_03_31_16_1	31	38	girl	0	1				yes	0	always	no		N/A: never	0						0			no
1	5	3	30_30002_03_31_17_1	No		No, neither	No nither	No	3	Rural	2	1	1	0	no	no	0	1	1	completed grade 5	Socially excluded	2	30_30002_03_31_17_1	24	22	girl	1	1		1	180	no		never	no		N/A: never	0						0			yes	0	89
1	7	3	30_30002_03_31_18_1	Yes	Not very clean	No, neither	No nither	No	7	Rural	2	1	1	0	no	no	1	0	0	some secondary education	Socially excluded	3	30_30002_03_31_18_1	25	18	boy	1	1		1	90	yes	1	never	no		N/A: never	0						0			no
3	99	3	30_30002_03_31_19_1	Yes	Dirty	No, neither	Yes, animal	No	7	Rural	1		1	0	no	no	1	0	0	never attended school/grade 1 not complete	Socially excluded	1	30_30002_03_31_19_1	20	3	girl	1	0		1	172	yes	0	sometimes	no		N/A: never	0						0			yes	2	13
2	8	3	30_30002_03_31_02_1	Yes	Dirty	No, neither	Yes, animal	No	7	Rural	2	1	4	1	yes	yes	0	0	0	some secondary education	Socially excluded	2	30_30002_03_31_02_1	23	23	girl	1	1		1	180	yes	0	never	no		N/A: never	0						0			no
1	10	3	30_30002_03_31_03_1	Yes	Not very clean	Yes, animal	Yes, animal	No	7	Rural	2	1	1	1	no	no	1	0	0	completed secondary education	Socially excluded	2	30_30002_03_31_03_1	31	44	boy	0	1				yes	0	never	no		N/A: never	0						0			yes	1	8
2	15	3	30_30002_03_31_04_1	No		No, neither	Yes, animal	No	7	Rural	2	1	1	0	no	no	0	0	0	never attended school/grade 1 not complete	Socially excluded	2	30_30002_03_31_04_1	30	20	boy	1	0	husband migrated	1	150	yes	1	never	no		N/A: never	0						0			no
3	99	3	30_30002_03_31_05_1	Yes	Not very clean	No, neither	Yes, animal	No	3	Rural	3	1	1	0	no	no	1	1	1	never attended school/grade 1 not complete	Socially excluded	3	30_30002_03_31_05_1	23	8	boy	1	0		1	180	yes	1	sometimes	no		N/A: never	0						0			yes	1	1
4	99	3	30_30002_03_31_06_1	Yes	Dirty	No, neither	No nither	No	7	Rural	2	1	2	1	yes	no	1	0	0	never attended school/grade 1 not complete	Socially excluded	2	30_30002_03_31_06_1	39	13	boy	1	1	husband migrated	1	180	yes	1	never	no		N/A: never	0						0			yes	0	52
2	15	3	30_30002_03_31_07_1	Yes	Not very clean	No, neither	Yes, animal	No	7	Rural	3	1	1	0	no	no	1	0	0	never attended school/grade 1 not complete	Socially excluded	4	30_30002_03_31_07_1	26	0	boy	1	0	baby being very small/ menstruation not started	1	173	yes	1	sometimes	no		N/A: never	0						0			yes	1	3
3	99	3	30_30002_03_31_08_1	Yes	Clean	No, neither	No nither	No	7	Rural	1		1	0	no	no	1	0	1	never attended school/grade 1 not complete	Socially excluded	1	30_30002_03_31_08_1	31	20	boy	1	0	husband migrated	1	180	yes	1	always	no		N/A: never	0						0			no
2	4	3	30_30002_03_31_09_1	Yes	Not very clean	No, neither	Yes, animal	No	7	Rural	2	1	1	0	no	no	0	0	0	some primary school	Socially excluded	3	30_30002_03_31_09_1	33	35	boy	0	1				yes	1	never	no		N/A: never	0						0			no
1	7	3	30_30002_03_32_01_1	Yes	Not very clean	No, neither	No nither	No	8	Rural	3	1	1	1	no	no	1	0	0	some secondary education	Others	3	30_30002_03_32_01_1	22	32	boy	0	1				yes	1	always	yes	1	1 month ago	1	1	5	60	7 11 12	1	0			no
2	5	3	30_30002_03_32_10_1	Yes	Not very clean	No, neither	No nither	No	1	Rural	3	1	1	0	no	no	1	0	0	completed grade 5	Socially excluded	3	30_30002_03_32_10_1	23	30	boy	0	1	husband migrated			yes	1	never	no		N/A: never	1	1	1	25	96	1	0			yes	0	100
2	4	3	30_30002_03_32_11_1	Yes	Not very clean	No, neither	No nither	No	7	Rural	3	1	3	1	yes	no	1	0	1	some primary school	Socially excluded	2	30_30002_03_32_11_1	36	24	girl	0	1	husband migrated			yes	1	never	no		N/A: never	0						0			no
1	99	3	30_30002_03_32_12_1	No		No, neither	Yes, animal	No	1	Rural	2	1	1	1	no	no	0	0	0	never attended school/grade 1 not complete	Others	1	30_30002_03_32_12_1	37	33	girl	0	1				yes	0	sometimes	yes	1	<1 month ago	1	1	0	10	96	1	0			yes	0	100
2	15	3	30_30002_03_32_13_1	Yes	Dirty	Yes, animal	Yes, animal	No	7	Rural	3	1	1	0	no	no	1	0	0	never attended school/grade 1 not complete	Socially excluded	3	30_30002_03_32_13_1	33	48	girl	0	1	husband migrated			yes	1	never	no		N/A: never	0						0			no
2	15	3	30_30002_03_32_14_1	Yes	Dirty	No, neither	Yes, animal	No	7	Rural	3	1	3	1	yes	no	1	0	0	never attended school/grade 1 not complete	Others	3	30_30002_03_32_14_1	33	35	boy	0	2				yes	1	never	no		N/A: never	0						0			no
2	2	3	30_30002_03_32_15_1	No		Yes, animal	Yes, animal	Yes	7	Rural	1		1	0	no	no	0	0	0	some primary school	Socially excluded	2	30_30002_03_32_15_1	20	28	boy	0	1				yes	0	never	yes	1	<1 month ago	1	1	3	15	96	1	0			no
1	12	3	30_30002_03_32_16_1	Yes	Not very clean	No, neither	No nither	No	3	Rural	5	2	1	0	no	no	0	1	1	completed class 12	Others	4	30_30002_03_32_16_1	25	0	girl	1	1	baby being very small/ menstruation not started	1	180	yes	1	never	yes	2	<1 month ago	1	2	2	30	7 9 11 12 14 15	1	0			no
2	4	3	30_30002_03_32_17_1	No		Yes, animal	Yes, animal	No	7	Rural	4	2	1	0	no	no	0	0	0	some primary school	Others	4	30_30002_03_32_17_1	29	45	girl	0	1				yes	1	never	no		N/A: never	1	1	4	15	96	1	0			yes	0	100
4	15	3	30_30002_03_32_18_1	Yes	Not very clean	No, neither	Yes, animal	No	7	Rural	4	2	2	1	yes	no	1	0	0	never attended school/grade 1 not complete	Socially excluded	4	30_30002_03_32_18_1	17	20	girl	1	0	husband migrated	1	140	yes	0	always	no		N/A: never	0						0			no
2	15	3	30_30002_03_32_19_1	Yes	Dirty	Yes, animal	Yes, animal	No	7	Rural	3	1	1	0	no	no	1	0	0	never attended school/grade 1 not complete	Socially excluded	3	30_30002_03_32_19_1	30	45	boy	0	1				yes	1	sometimes	no		N/A: never	0						0			no
2	3	3	30_30002_03_32_02_1	Yes	Not very clean	No, neither	No nither	No	7	Rural	3	1	3	1	yes	no	1	0	0	some primary school	Socially excluded	2	30_30002_03_32_02_1	27	42	boy	0	1				yes	0	never	yes	1	<1 month ago	1	1	2	15	7 12 96	1	0			no
2	10	3	30_30002_03_32_03_1	Yes	Dirty	No, neither	No nither	No	8	Rural	3	1	1	0	no	no	1	0	1	completed secondary education	Socially excluded	3	30_30002_03_32_03_1	25	23	boy	1	0	husband migrated	1	180	yes	0	sometimes	no		N/A: never	0						0			yes	0	64
2	4	3	30_30002_03_32_04_1	No		Yes, animal	Yes, animal	No	8	Rural	2	1	3	1	yes	no	0	0	0	some primary school	Socially excluded	2	30_30002_03_32_04_1	20	27	girl	0	1	husband migrated			no		sometimes	no		N/A: never	0						0			no
2	12	3	30_30002_03_32_05_1	Yes	Dirty	Yes, animal	Yes, animal	No	3	Rural	4	2	1	0	no	no	1	1	1	completed class 12	Others	4	30_30002_03_32_05_1	30	8	boy	1	1	husband migrated	1	180	yes	1	always	no		N/A: never	0						0			no
2	6	3	30_30002_03_32_06_1	Yes	Dirty	No, neither	No nither	No	7	Rural	3	1	1	0	no	no	0	0	1	some secondary education	Socially excluded	3	30_30002_03_32_06_1	25	43	boy	0	1	husband migrated			yes	1	sometimes	no		N/A: never	0						0			no
2	15	3	30_30002_03_32_07_1	Could not observe		Yes, animal	Yes, animal	No	7	Rural	1		3	0	yes	no	0	0	0	never attended school/grade 1 not complete	Socially excluded	2	30_30002_03_32_07_1	34	28	boy	0	1				yes	1	sometimes	no		N/A: never	0						0			no
1	4	3	30_30002_03_32_08_1	No		No, neither	Yes, animal	No	1	Rural	1		2	1	yes	no	0	0	0	some primary school	Socially excluded	1	30_30002_03_32_08_1	23	3	boy	1	1		1	180	yes	1	never	yes	1	<1 month ago	1	1	3	20	96	1	0			yes	4	4
2	7	3	30_30002_03_32_09_1	No		No, neither	Yes, animal	No	7	Rural	1		1	0	no	no	0	0	0	some secondary education	Others	1	30_30002_03_32_09_1	19	31	boy	0	1	husband migrated			yes	1	never	no		N/A: never	1	1	1	15	96	1	0			no
2	10	5	30_30002_05_33_01_1	Yes	Clean	No, neither	Yes, animal	No	7	Rural	1		3	1	no	no	1	0	1	completed secondary education	Socially excluded	2	30_30002_05_33_01_1	21	15	girl	1	0	husband migrated	1	60	no		never	no		N/A: never	0						0			yes	1	11
2	12	5	30_30002_05_33_10_1	Yes	Clean	No, neither	No nither	No	7	Rural	5	2	1	0	no	no	1	0	1	completed class 12	Brahmin/chhetri	5	30_30002_05_33_10_1	27	13	boy	1	0	husband migrated	1	180	yes	1	never	no		N/A: never	0						0			yes	1	5
4	15	5	30_30002_05_33_11_1	Yes	Not very clean	Yes, animal	Yes, animal	No	7	Rural	4	2	3	1	yes	no	1	0	1	never attended school/grade 1 not complete	Brahmin/chhetri	4	30_30002_05_33_11_1	24	23	boy	1	1		1	40	no		never	no		N/A: never	0						0			yes	1	8
4	15	5	30_30002_05_33_12_1	Yes	Dirty	No, neither	No nither	No	7	Rural	3	1	2	1	no	no	0	0	0	never attended school/grade 1 not complete	Socially excluded	3	30_30002_05_33_12_1	21	23	boy	1	0	husband migrated	1	180	yes	0	sometimes	no		N/A: never	0						0			no
4	15	5	30_30002_05_33_13_1	Yes	Clean	No, neither	No nither	No	7	Rural	2	1	2	1	no	no	1	0	1	never attended school/grade 1 not complete	Socially excluded	2	30_30002_05_33_13_1	17	17	girl	1	0	husband migrated	1	998	yes	0	never	no		N/A: never	0						0			yes	1	1
3	99	5	30_30002_05_33_14_1	Yes	Clean	No, neither	No nither	No	7	Rural	1		1	0	no	no	1	0	1	never attended school/grade 1 not complete	Brahmin/chhetri	2	30_30002_05_33_14_1	21	7	girl	1	1	husband migrated	1	175	yes	0	never	no		N/A: never	0						0			yes	1	3
2	10	5	30_30002_05_33_15_1	Yes	Dirty	No, neither	No nither	No	7	Rural	2	1	1	1	no	no	1	0	0	completed secondary education	Brahmin/chhetri	2	30_30002_05_33_15_1	25	20	boy	1	0	husband migrated	1	90	no		never	no		N/A: never	0						0			no
1	15	5	30_30002_05_33_16_1	Yes	Clean	No, neither	Yes, animal	No	7	Rural	2	1	1	0	no	no	1	0	1	never attended school/grade 1 not complete	Socially excluded	2	30_30002_05_33_16_1	31	17	girl	1	0		1	179	yes	0	never	no		N/A: never	0						0			no
2	8	5	30_30002_05_33_17_1	Yes	Not very clean	No, neither	No nither	No	7	Rural	3	1	2	1	no	no	1	0	0	some secondary education	Brahmin/chhetri	3	30_30002_05_33_17_1	23	1	girl	1	1	husband migrated	1	180	yes	0	never	no		N/A: never	0						0			yes	1	2
1	4	5	30_30002_05_33_18_1	Yes	Not very clean	Yes, animal	Yes, animal	Yes	7	Rural	2	1	1	0	no	no	1	0	0	some primary school	Socially excluded	2	30_30002_05_33_18_1	35	41	boy	0	1				yes	0	never	no		N/A: never	0						0			yes	0	100
1	10	5	30_30002_05_33_19_1	Yes	Not very clean	No, neither	Yes, animal	Yes	7	Rural	2	1	1	0	no	no	1	0	1	completed secondary education	Socially excluded	2	30_30002_05_33_19_1	31	13	girl	1	0		1	174	no		never	no		N/A: never	0						0			yes	0	54
2	9	5	30_30002_05_33_02_1	Yes	Clean	No, neither	Yes, animal	No	7	Rural	5	2	1	0	no	no	1	0	0	some secondary education	Socially excluded	4	30_30002_05_33_02_1	26	0	boy	1	1	baby being very small/ menstruation not started	1	120	yes	1	never	no		N/A: never	0						0			yes	1	1
1	4	5	30_30002_05_33_03_1	Yes	Not very clean	No, neither	No nither	No	7	Rural	3	1	1	0	no	no	1	0	0	some primary school	Socially excluded	3	30_30002_05_33_03_1	46	19	girl	1	0	health side effect for child	1	30	no		never	no		N/A: never	0						0			yes	0	100
3	10	5	30_30002_05_33_04_1	Yes	Not very clean	No, neither	No nither	No	7	Rural	3	1	1	0	no	no	1	0	1	completed secondary education	Brahmin/chhetri	3	30_30002_05_33_04_1	28	24	boy	0	1	husband migrated			yes	1	sometimes	no		N/A: never	0						0			yes	4	0
1	8	5	30_30002_05_33_05_1	Yes	Clean	No, neither	No nither	No	7	Rural	1		1	0	no	no	0	0	1	some secondary education	Socially excluded	2	30_30002_05_33_05_1	17	34	boy	0	1				yes	0	never	no		N/A: never	0						0			no
2	5	5	30_30002_05_33_06_1	Yes	Dirty	No, neither	No nither	No	7	Rural	2	1	3	1	yes	no	1	0	1	completed grade 5	Brahmin/chhetri	2	30_30002_05_33_06_1	34	49	boy	0	1				yes	0	never	no		N/A: never	0						0			yes	1	12
4	15	5	30_30002_05_33_07_1	Yes	Not very clean	No, neither	Yes, animal	Yes	7	Rural	2	1	1	0	no	no	1	0	0	never attended school/grade 1 not complete	Brahmin/chhetri	2	30_30002_05_33_07_1	36	37	girl	0	1				yes	1	never	no		N/A: never	0						0			yes	2	0
2	7	5	30_30002_05_33_08_1	Yes	Not very clean	No, neither	No nither	No	7	Rural	4	2	1	0	no	no	0	0	1	some secondary education	Socially excluded	4	30_30002_05_33_08_1	19	0	girl	1	1	husband migrated	1	150	yes	1	never	no		N/A: never	0						0			no
1	7	5	30_30002_05_33_09_1	Yes	Clean	No, neither	No nither	No	3	Rural	4	2	1	0	no	no	1	1	1	some secondary education	Brahmin/chhetri	4	30_30002_05_33_09_1	24	1	girl	1	0	baby being very small/ menstruation not started	1	170	yes	1	always	no		N/A: never	0						0			yes	3	0
4	99	5	30_30002_05_34_01_1	Yes	Clean	No, neither	No nither	No	7	Rural	4	2	1	0	no	no	1	0	1	never attended school/grade 1 not complete	Socially excluded	4	30_30002_05_34_01_1	21	2	boy	1	1		1	180	yes	1	never	no		N/A: never	0						0			yes	2	8
1	3	5	30_30002_05_34_10_1	Yes	Not very clean	No, neither	Yes, animal	No	7	Rural	3	1	1	1	no	no	1	0	0	some primary school	Socially excluded	3	30_30002_05_34_10_1	27	48	girl	0	1				yes	1	never	no		N/A: never	0						0			no
4	15	5	30_30002_05_34_11_1	Yes	Not very clean	No, neither	Yes, animal	No	7	Rural	3	1	1	0	no	no	1	0	0	never attended school/grade 1 not complete	Brahmin/chhetri	3	30_30002_05_34_11_1	25	11	girl	1	0	husband migrated	0		yes	0	never	no		N/A: never	0						0			yes	0	100
2	8	5	30_30002_05_34_12_1	Yes	Clean	Yes, animal	Yes, animal	Yes	7	Rural	2	1	1	0	no	no	1	0	0	some secondary education	Socially excluded	2	30_30002_05_34_12_1	26	39	boy	0	1	husband migrated			yes	1	never	no		N/A: never	0						0			no
2	15	5	30_30002_05_34_13_1	Yes	Not very clean	No, neither	Yes, animal	No	7	Rural	2	1	1	1	no	no	1	0	0	never attended school/grade 1 not complete	Brahmin/chhetri	1	30_30002_05_34_13_1	31	40	girl	0	1	husband migrated			yes	0	sometimes	no		N/A: never	0						0			no
2	8	5	30_30002_05_34_14_1	Yes	Clean	No, neither	No nither	No	7	Rural	4	2	1	0	no	no	1	0	1	some secondary education	Socially excluded	4	30_30002_05_34_14_1	31	28	boy	0	1	husband migrated			yes	1	never	no		N/A: never	0						0			yes	6	0
2	5	5	30_30002_05_34_15_1	Yes	Dirty	No, neither	No nither	No	7	Rural	1		1	0	no	no	1	0	0	completed grade 5	Brahmin/chhetri	2	30_30002_05_34_15_1	23	10	boy	1	1		1	3	yes	1	never	yes	1	1 month ago	1	1	4	30	10 12	1	0			yes	0	33
2	7	5	30_30002_05_34_16_1	Yes	Not very clean	Yes, animal	Yes, animal	Yes	7	Rural	2	1	1	0	no	no	1	0	0	some secondary education	Socially excluded	1	30_30002_05_34_16_1	33	38	boy	0	1	husband migrated			yes	1	never	no		N/A: never	0						0			yes	0	100
4	15	5	30_30002_05_34_17_1	Yes	Clean	No, neither	Yes, animal	No	7	Rural	4	2	1	0	no	no	1	0	1	never attended school/grade 1 not complete	Socially excluded	4	30_30002_05_34_17_1	34	0	boy	1	0	baby being very small/ menstruation not started	1	170	yes	1	never	no		N/A: never	0						0			yes	2	1
4	15	5	30_30002_05_34_18_1	Yes	Clean	No, neither	No nither	No	7	Rural	4	2	1	0	no	no	1	0	1	never attended school/grade 1 not complete	Socially excluded	4	30_30002_05_34_18_1	19	18	boy	1	0	husband migrated	1	150	yes	1	never	no		N/A: never	0						0			no
2	10	5	30_30002_05_34_19_1	Yes	Clean	No, neither	Yes, animal	No	7	Rural	3	1	1	0	no	no	1	0	1	completed secondary education	Brahmin/chhetri	4	30_30002_05_34_19_1	27	18	boy	1	0	husband migrated	1	10	yes	1	never	no		N/A: never	0						0			yes	0	3
4	15	5	30_30002_05_34_02_1	Yes	Clean	No, neither	Yes, animal	No	7	Rural	4	2	1	0	no	no	1	0	0	never attended school/grade 1 not complete	Socially excluded	4	30_30002_05_34_02_1	24	3	boy	1	0	husband migrated	1	60	yes	1	never	no		N/A: never	0						0			yes	2	8
1	10	5	30_30002_05_34_03_1	Yes	Dirty	No, neither	No nither	No	7	Rural	1		2	1	no	no	1	0	1	completed secondary education	Socially excluded	2	30_30002_05_34_03_1	24	10	boy	1	0	health side effect for woman	0		yes	1	never	no		N/A: never	0						0			yes	0	34
2	14	5	30_30002_05_34_04_1	Yes	Clean	No, neither	No nither	No	3	Rural	5	2	1	0	no	no	1	1	1	higher education	Socially excluded	4	30_30002_05_34_04_1	30	47	girl	0	1				no		always	no		N/A: never	0						0			no
1	15	5	30_30002_05_34_05_1	Yes	Not very clean	No, neither	No nither	No	7	Rural	2	1	1	0	no	no	1	0	0	never attended school/grade 1 not complete	Socially excluded	2	30_30002_05_34_05_1	30	17	girl	1	0	health side effect for woman	1	180	yes	0	never	no		N/A: never	0						0			yes	1	12
3	99	5	30_30002_05_34_06_1	Yes	Not very clean	Yes, animal	Yes, animal	No	7	Rural	1		1	0	no	no	1	0	0	never attended school/grade 1 not complete	Socially excluded	1	30_30002_05_34_06_1	28	31	girl	0	2				yes	0	sometimes	no		N/A: never	0						0			yes	0	31
2	15	5	30_30002_05_34_07_1	Yes	Clean	No, neither	Yes, animal	Yes	7	Rural	1		1	0	no	no	1	0	0	never attended school/grade 1 not complete	Brahmin/chhetri	1	30_30002_05_34_07_1	29	58	boy	0	1				yes	1	never	no		N/A: never	0						0			yes	0	32
3	15	5	30_30002_05_34_08_1	Yes	Dirty	No, neither	No nither	No	7	Rural	3	1	1	0	no	no	1	0	1	never attended school/grade 1 not complete	Socially excluded	3	30_30002_05_34_08_1	25	52	girl	0	1	want another child			yes	1	always	no		N/A: never	0						0			yes	1	1
4	99	5	30_30002_05_34_09_1	Yes	Not very clean	No, neither	No nither	No	7	Rural	2	1	1	0	no	no	1	0	1	never attended school/grade 1 not complete	Socially excluded	2	30_30002_05_34_09_1	32	58	girl	0	1	husband migrated			yes	0	never	no		N/A: never	0						0			no
2	6	7	30_30002_07_35_01_1	Yes	Clean	No, neither	No nither	No	7	Rural	3	1	1	0	no	no	1	0	0	some secondary education	Socially excluded	2	30_30002_07_35_01_1	22	18	boy	1	0		1	150	yes	0	never	no		N/A: never	0						0			no
2	4	7	30_30002_07_35_10_1	Yes	Not very clean	Yes, animal	Yes, animal	No	7	Rural	3	1	1	0	no	no	1	0	0	some primary school	Socially excluded	3	30_30002_07_35_10_1	24	37	girl	0	1	husband migrated			yes	0	never	no		N/A: never	0						0			no
1	5	7	30_30002_07_35_11_1	Yes	Clean	No, neither	No nither	No	1	Rural	3	1	2	1	no	no	1	0	1	completed grade 5	Brahmin/chhetri	2	30_30002_07_35_11_1	37	30	girl	0	1				yes	0	sometimes	no		N/A: never	0						0			no
3	99	7	30_30002_07_35_12_1	Yes	Clean	No, neither	No nither	No	8	Rural	4	2	2	1	no	no	1	0	1	never attended school/grade 1 not complete	Brahmin/chhetri	3	30_30002_07_35_12_1	24	23	girl	1	0		1	180	yes	0	sometimes	no		N/A: never	0						0			no
2	10	7	30_30002_07_35_13_1	Yes	Not very clean	No, neither	No nither	No	7	Rural	2	1	4	1	yes	yes	1	0	0	completed secondary education	Brahmin/chhetri	1	30_30002_07_35_13_1	26	11	boy	1	0	husband migrated	1	180	no		never	no		N/A: never	0						0			no
1	12	7	30_30002_07_35_14_1	Yes	Not very clean	No, neither	No nither	No	3	Rural	4	2	1	0	no	no	1	1	1	completed class 12	Brahmin/chhetri	4	30_30002_07_35_14_1	24	21	girl	1	0	health side effect for woman	1	120	yes	1	never	no		N/A: never	0						0			yes	0	20
1	4	7	30_30002_07_35_15_1	Yes	Dirty	No, neither	Yes, animal	No	7	Rural	3	1	1	0	no	no	1	0	1	some primary school	Brahmin/chhetri	2	30_30002_07_35_15_1	24	32	boy	0	1				yes	0	sometimes	no		N/A: never	0						0			yes	0	56
3	99	7	30_30002_07_35_16_1	Yes	Not very clean	No, neither	No nither	No	7	Rural	4	2	1	0	no	no	1	0	1	never attended school/grade 1 not complete	Brahmin/chhetri	3	30_30002_07_35_16_1	29	29	boy	0	1				yes	1	sometimes	no		N/A: never	0						0			yes	1	8
1	99	7	30_30002_07_35_17_1	Yes	Not very clean	No, neither	No nither	No	7	Rural	2	1	3	1	no	no	1	0	0	never attended school/grade 1 not complete	Brahmin/chhetri	1	30_30002_07_35_17_1	31	30	girl	0	1				yes	1	never	no		N/A: never	0						0			no
1	3	7	30_30002_07_35_18_1	Yes	Clean	No, neither	No nither	No	7	Rural	2	1	1	0	no	no	1	0	0	some primary school	Brahmin/chhetri	2	30_30002_07_35_18_1	47	55	girl	0	1				yes	0	never	no		N/A: never	0						0			yes	1	8
1	5	7	30_30002_07_35_19_1	Yes	Clean	No, neither	No nither	No	8	Rural	3	1	2	1	no	no	1	0	1	completed grade 5	Brahmin/chhetri	2	30_30002_07_35_19_1	24	48	boy	0	1				yes	1	never	no		N/A: never	0						0			yes	2	8
2	5	7	30_30002_07_35_02_1	Yes	Not very clean	No, neither	No nither	No	8	Rural	2	1	1	0	no	no	1	0	1	completed grade 5	Brahmin/chhetri	1	30_30002_07_35_02_1	30	35	girl	0	1	husband migrated			yes	1	never	no		N/A: never	0						0			no
1	7	7	30_30002_07_35_03_1	Yes	Not very clean	No, neither	No nither	No		Rural	4	2	1	0	no	no	1	1	0	some secondary education	Brahmin/chhetri	3	30_30002_07_35_03_1	19	12	girl	1	1		1	120	yes	0	always	no		N/A: never	0						0			yes	2	4
2	99	7	30_30002_07_35_04_1	Yes	Dirty	No, neither	Yes, animal	Yes	7	Rural	1		3	1	yes	no	0	0	0	never attended school/grade 1 not complete	Socially excluded	1	30_30002_07_35_04_1	29	9	girl	1	0		0		yes	0	never	no		N/A: never	0						0			don't know
3	2	7	30_30002_07_35_05_1	Yes	Not very clean	No, neither	No nither	No	8	Rural	1		1	0	no	no	1	0	1	some primary school	Brahmin/chhetri	1	30_30002_07_35_05_1	23	20	girl	1	0		1	120	yes	1	never	no		N/A: never	0						0			no
3	6	7	30_30002_07_35_06_1	Yes	Not very clean	No, neither	No nither	No	7	Rural	4	2	1	0	no	no	1	0	1	some secondary education	Brahmin/chhetri	3	30_30002_07_35_06_1	22	11	boy	1	0		1	180	no		never	no		N/A: never	0						0			no
1	8	7	30_30002_07_35_07_1	Yes	Not very clean	No, neither	No nither	No	7	Rural	1		1	0	no	no	1	0	0	some secondary education	Brahmin/chhetri	1	30_30002_07_35_07_1	25	49	girl	0	1				yes	1	never	no		N/A: never	0						0			yes	1	4
1	14	7	30_30002_07_35_08_1	Yes	Not very clean	No, neither	Yes, animal	No	5	Rural	3	1	1	0	no	no	1	1	1	higher education	Brahmin/chhetri	3	30_30002_07_35_08_1	32	33	boy	0	1	health side effect for woman			yes	0	sometimes	no		N/A: never	0						0			no
4	99	7	30_30002_07_35_09_1	Yes	Not very clean	No, neither	Yes, animal	No	8	Rural	1		1	1	no	no	1	0	1	never attended school/grade 1 not complete	Brahmin/chhetri	1	30_30002_07_35_09_1	23	8	boy	1	0	husband migrated	1	180	yes	0	sometimes	no		N/A: never	0						0			yes	2	8
3	99	7	30_30002_07_36_01_1	Yes	Clean	No, neither	No nither	No	7	Rural	3	1	1	0	no	no	1	0	0	never attended school/grade 1 not complete	Brahmin/chhetri	2	30_30002_07_36_01_1	25	50	girl	0	1	husband migrated			yes	1	never	no		N/A: never	0						0			yes	1	4
4	15	7	30_30002_07_36_10_1	Yes	Not very clean	Yes, animal	Yes, animal	No	8	Rural	2	1	3	1	no	no	1	0	0	never attended school/grade 1 not complete	Socially excluded	1	30_30002_07_36_10_1	18	14	boy	1	0		1	180	yes	0	sometimes	no		N/A: never	0						0			yes	0	28
1	7	7	30_30002_07_36_11_1	Yes	Clean	No, neither	No nither	No	8	Rural	3	1	1	0	no	no	1	0	0	some secondary education	Brahmin/chhetri	3	30_30002_07_36_11_1	30	28	girl	0	1				yes	1	sometimes	no		N/A: never	0						0			yes	3	8
1	10	7	30_30002_07_36_12_1	Yes	Not very clean	No, neither	No nither	No	7	Rural	3	1	2	1	no	no	1	0	0	completed secondary education	Brahmin/chhetri	3	30_30002_07_36_12_1	40	30	boy	0	2				yes	0	never	no		N/A: never	0						0			yes	1	8
2	4	7	30_30002_07_36_13_1	Yes	Clean	No, neither	No nither	No	8	Rural	4	2	1	0	no	no	1	0	1	some primary school	Brahmin/chhetri	3	30_30002_07_36_13_1	37	52	girl	0	1	husband migrated			yes	0	sometimes	no		N/A: never	0						0			yes	1	2
1	99	7	30_30002_07_36_14_1	Yes	Not very clean	No, neither	Yes, animal	Yes	7	Rural	3	1	1	0	no	no	1	0	0	never attended school/grade 1 not complete	Socially excluded	2	30_30002_07_36_14_1	24	6	boy	1	1		1	180	no		always	no		N/A: never	0						0			yes	1	20
3	2	7	30_30002_07_36_15_1	Yes	Not very clean	No, neither	No nither	No	8	Rural	3	1	3	1	yes	no	1	0	1	some primary school	Brahmin/chhetri	3	30_30002_07_36_15_1	24	15	girl	1	0	husband migrated	1	170	no		sometimes	no		N/A: never	0						0			no
3	99	7	30_30002_07_36_16_1	Yes	Clean	No, neither	No nither	No	7	Rural	3	1	2	1	no	no	1	0	0	never attended school/grade 1 not complete	Socially excluded	3	30_30002_07_36_16_1	23	13	boy	1	0	husband migrated	1	180	yes	0	never	no		N/A: never	0						0			no
2	4	7	30_30002_07_36_17_1	Yes	Not very clean	No, neither	No nither	No	7	Rural	3	1	2	1	yes	no	1	0	0	some primary school	Socially excluded	3	30_30002_07_36_17_1	27	20	boy	1	0	husband migrated	1	180	yes	0	never	no		12 or more months ago	0						0			yes	2	4
2	5	7	30_30002_07_36_18_1	Yes	Not very clean	No, neither	No nither	No	7	Rural	3	1	1	1	no	no	1	0	0	completed grade 5	Brahmin/chhetri	2	30_30002_07_36_18_1	28	44	boy	0	1				yes	0	never	no		N/A: never	0						0			no
1	99	7	30_30002_07_36_19_1	Yes	Dirty	No, neither	Yes, animal	No	7	Rural	1		2	1	no	no	1	0	0	never attended school/grade 1 not complete	Socially excluded	1	30_30002_07_36_19_1	32	39	boy	0	1				no		never	no		N/A: never	0						0			no
2	4	7	30_30002_07_36_02_1	Yes	Clean	No, neither	Yes, animal	No	8	Rural	2	1	1	0	no	no	1	0	0	some primary school	Socially excluded	2	30_30002_07_36_02_1	31	10	boy	1	1	husband migrated	1	120	yes	0	never	no		N/A: never	0						0			yes	2	4
2	99	7	30_30002_07_36_03_1	Yes	Not very clean	No, neither	No nither	No	7	Rural	1		3	1	yes	no	1	0	0	never attended school/grade 1 not complete	Socially excluded	1	30_30002_07_36_03_1	28	47	boy	0	2				yes	1	never	no		N/A: never	0						0			don't know
2	3	7	30_30002_07_36_04_1	Yes	Clean	No, neither	No nither	No	7	Rural	4	2	3	1	yes	no	1	0	0	some primary school	Socially excluded	3	30_30002_07_36_04_1	26	24	boy	0	1	husband migrated			yes	0	sometimes	no		N/A: never	0						0			no
13	99	7	30_30002_07_36_05_1	Yes	Not very clean	No, neither	Yes, animal	No	7	Rural	2	1	3	1	yes	no	1	0	0	never attended school/grade 1 not complete	Socially excluded	1	30_30002_07_36_05_1	18	6	girl	1	0	husband migrated	1	180	yes	0	never	no		N/A: never	0						0			yes	2	12
2	5	7	30_30002_07_36_06_1	Yes	Not very clean	No, neither	Yes, animal	No	7	Rural	3	1	1	0	no	no	1	0	0	completed grade 5	Socially excluded	3	30_30002_07_36_06_1	22	22	girl	1	0	husband migrated	1	180	yes	1	never	no		N/A: never	0						0			yes	2	5
2	15	7	30_30002_07_36_07_1	Yes	Dirty	No, neither	Yes, animal	No	7	Rural	2	1	2	1	yes	no	1	0	0	never attended school/grade 1 not complete	Socially excluded	1	30_30002_07_36_07_1	30	35	girl	0	1				yes	1	never	no		11 months ago	0						0			yes	2	5
1	5	7	30_30002_07_36_08_1	Yes	Clean	No, neither	No nither	No	7	Rural	2	1	1	0	no	no	1	0	0	completed grade 5	Socially excluded	2	30_30002_07_36_08_1	24	41	girl	0	2				yes	1	never	no		N/A: never	0						0			yes	1	8
3	1	7	30_30002_07_36_09_1	Yes	Clean	No, neither	Yes, animal	No	7	Rural	3	1	1	0	no	no	1	0	1	some primary school	Socially excluded	3	30_30002_07_36_09_1	23	11	girl	1	1	husband migrated	1	60	yes	1	never	no		N/A: never	0						0			yes	2	6
2	99	1	36_36001_01_01_1	Yes	Not very clean	Yes, human	Yes, animal	No	7	Urban	2	1	1	0	no	no	1	0	0	never attended school/grade 1 not complete	Socially excluded	2	36_36001_01_01_1	29	10	boy	1	1	husband migrated	1	180	yes	1	sometimes	no		N/A: never	0						0			no
2	7	1	36_36001_01_10_1	Yes	Dirty	No, neither	No nither	No	7	Urban	4	2	3	1	yes	no	1	0	1	some secondary education	Brahmin/chhetri	4	36_36001_01_10_1	24	29	boy	0	1				yes	0	always	no		N/A: never	0						0			no
3	99	1	36_36001_01_11_1	Yes	Clean	No, neither	No nither	No	1	Urban	3	1	1	0	no	no	0	0	1	never attended school/grade 1 not complete	Brahmin/chhetri	2	36_36001_01_11_1	21	22	boy	1	0	husband migrated	1	3	no		always	no		N/A: never	0						0			yes	0	13
2	2	1	36_36001_01_12_1	Yes	Not very clean	No, neither	No nither	No	8	Urban	1		2	1	no	no	1	0	0	some primary school	Socially excluded	2	36_36001_01_12_1	30	47	boy	0	1	husband migrated			no		always	no		N/A: never	0						0			yes	3	6
3	99	1	36_36001_01_13_1	Yes	Clean	No, neither	No nither	No	1	Urban	4	2	1	0	no	no	0	0	0	never attended school/grade 1 not complete	Brahmin/chhetri	3	36_36001_01_13_1	25	28	boy	0	1	husband migrated			no		never	no		N/A: never	0						0			no
2	7	1	36_36001_01_14_1	Yes	Not very clean	No, neither	Yes, animal	No	2	Urban	1		1	0	no	no	1	0	0	some secondary education	Brahmin/chhetri	2	36_36001_01_14_1	40	36	boy	0	2				yes	0	sometimes	no		N/A: never	0						0			no
1	1	1	36_36001_01_15_1	Yes	Clean	No, neither	Yes, animal	No	7	Urban	2	1	3	1	yes	no	1	0	0	some primary school	Socially excluded	2	36_36001_01_15_1	25	1	girl	2	0	religious restrictions/beliefs	1	3	no		never	no		N/A: never	0						0			no
1	2	1	36_36001_01_16_1	Yes	Clean	No, neither	Yes, animal	No	7	Urban	1		1	0	no	no	1	0	0	some primary school	Brahmin/chhetri	1	36_36001_01_16_1	19	35	boy	0	1				yes	1	never	no		N/A: never	0						0			no
1	10	1	36_36001_01_17_1	Yes	Clean	No, neither	No nither	No	1	Urban	4	2	1	0	no	no	1	0	1	completed secondary education	Socially excluded	3	36_36001_01_17_1	27	57	boy	0	1				no		sometimes	no		12 or more months ago	0						1	0	52	yes	0	2
2	7	1	36_36001_01_18_1	Yes	Dirty	No, neither	No nither	No	1	Urban	1		1	1	no	no	0	0	0	some secondary education	Brahmin/chhetri	1	36_36001_01_18_1	29	36	boy	0	2	husband migrated			no		never	no		N/A: never	0						0			yes	1	8
3	3	1	36_36001_01_19_1	Yes	Dirty	No, neither	No nither	No	1	Urban	3	1	2	1	no	no	1	0	0	some primary school	Socially excluded	3	36_36001_01_19_1	20	19	girl	1	0	husband migrated	1	180	yes	1	sometimes	no		12 or more months ago	0						1	0	90	no
1	5	1	36_36001_01_02_1	Yes	Not very clean	No, neither	Yes, human	No	2	Urban	1		3	1	no	no	1	0	0	completed grade 5	Brahmin/chhetri	2	36_36001_01_02_1	32	28	girl	0	1				yes	1	sometimes	no		N/A: never	0						0			no
2	5	1	36_36001_01_03_1	Yes	Dirty	No, neither	Yes, animal	No	1	Urban	1		1	0	no	no	1	0	0	completed grade 5	Socially excluded	1	36_36001_01_03_1	23	1	boy	1	1	husband migrated	1	180	no		sometimes	no		N/A: never	0						0			no
1	9	1	36_36001_01_04_1	Yes	Clean	No, neither	Yes, animal	No	7	Urban	2	1	2	0	yes	no	1	0	0	some secondary education	Socially excluded	2	36_36001_01_04_1	21	16	boy	1	0		1	90	yes	0	sometimes	no		N/A: never	0						0			yes	2	5
2	7	1	36_36001_01_05_1	Yes	Not very clean	No, neither	No nither	No	1	Urban	3	1	3	0	yes	no	1	0	1	some secondary education	Socially excluded	3	36_36001_01_05_1	32	4	girl	1	1	husband migrated	1	180	no		never	no		N/A: never	0						0			no
4	99	1	36_36001_01_06_1	Yes	Clean	No, neither	No nither	No	2	Urban	3	1	2	1	yes	no	1	0	1	never attended school/grade 1 not complete	Socially excluded	3	36_36001_01_06_1	29	40	boy	0	1	husband migrated			no		always	no		N/A: never	0						0			no
4	15	1	36_36001_01_07_1	Yes	Clean	No, neither	No nither	No	7	Urban	4	2	1	0	no	no	1	0	0	never attended school/grade 1 not complete	Brahmin/chhetri	4	36_36001_01_07_1	23	21	girl	1	0		1	90	yes	1	always	no		N/A: never	0						0			no
2	12	1	36_36001_01_08_1	Yes	Clean	No, neither	No nither	No	5	Urban	3	1	1	0	no	no	1	1	0	completed class 12	Socially excluded	2	36_36001_01_08_1	27	28	girl	0	1				no		always	yes	1	3 months ago	0						1	1	1	yes	1	2
1	5	1	36_36001_01_09_1	Yes	Clean	No, neither	Yes, animal	No	7	Urban	2	1	1	0	no	no	1	0	0	completed grade 5	Socially excluded	1	36_36001_01_09_1	38	45	boy	0	1				no		sometimes	no		N/A: never	0						0			yes	0	48
3	99	1	36_36001_01_01_1	Yes	Not very clean	No, neither	Yes, animal	No	2	Urban	2	1	1	0	no	no	0	0	0	never attended school/grade 1 not complete	Brahmin/chhetri	2	36_36001_08_01_1	22	33	girl	0	1				no		always	no		N/A: never	0						0			no
4	15	1	36_36001_01_10_1	Yes	Dirty	No, neither	No nither	No	1	Urban	2	1	3	1	yes	no	1	0	0	never attended school/grade 1 not complete	Brahmin/chhetri	2	36_36001_08_10_1	23	12	boy	1	2		1	180	yes	1	always	no		N/A: never	0						0			no
2	4	1	36_36001_01_12_1	Yes	Dirty	No, neither	No nither	No	1	Urban	1		3	1	no	no	1	0	0	some primary school	Socially excluded	1	36_36001_08_12_1	20	31	boy	0	1				yes	0	always	no		N/A: never	0						0			yes	0	60
2	9	1	36_36001_01_13_1	Could not observe		No, neither	Yes, animal	No	7	Urban	4	2	1	0	no	no	0	0	0	some secondary education	Socially excluded	3	36_36001_08_13_1	22	31	girl	0	1				no		sometimes	no		N/A: never	0						0			no
1	4	1	36_36001_01_14_1	Yes	Dirty	Yes, animal	No nither	No	1	Urban	3	1	1	0	no	no	1	0	0	some primary school	Socially excluded	3	36_36001_08_14_1	22	34	boy	0	1				yes	1	sometimes	no		N/A: never	0						0			yes	2	4
2	4	1	36_36001_01_15_1	Yes	Dirty	No, neither	Yes, animal	No	2	Urban	3	1	1	0	no	no	1	0	0	some primary school	Brahmin/chhetri	3	36_36001_08_15_1	26	13	boy	1	0	husband migrated	1	120	no		sometimes	no		N/A: never	0						0			no
2	12	1	36_36001_01_16_1	Yes	Not very clean	No, neither	Yes, animal	No	7	Urban	3	1	1	0	no	no	0	0	0	completed class 12	Brahmin/chhetri	3	36_36001_08_16_1	26	24	boy	0	1	husband migrated			yes	0	never	no		N/A: never	0						0			no
4	15	1	36_36001_01_17_1	Yes	Not very clean	No, neither	No nither	No	7	Urban	2	1	1	1	no	no	0	0	0	never attended school/grade 1 not complete	Brahmin/chhetri	2	36_36001_08_17_1	20	36	boy	0	1				yes	0	never	no		N/A: never	0						0			no
4	99	1	36_36001_01_18_1	Yes	Clean	No, neither	No nither	No	7	Urban	3	1	1	0	no	no	1	0	1	never attended school/grade 1 not complete	Brahmin/chhetri	2	36_36001_08_18_1	23	8	boy	1	0	husband migrated	1	180	no		never	no		N/A: never	0						1	1	12	no
3	7	1	36_36001_01_19_1	Yes	Dirty	Yes, animal	Yes, animal	No	1	Urban	1		2	1	no	no	0	0	0	some secondary education	Brahmin/chhetri	1	36_36001_08_19_1	31	57	boy	0	1	husband migrated			yes	0	never	no		N/A: never	0						0			no
1	7	1	36_36001_01_02_1	Yes	Clean	No, neither	No nither	No	3	Urban	3	1	1	1	no	no	1	1	0	some secondary education	Brahmin/chhetri	2	36_36001_08_02_1	30	8	boy	2	0		1	180	no		always	no		N/A: never	0						0			no
4	15	1	36_36001_01_03_1	Yes	Clean	No, neither	Yes, animal	No		Urban	2	1	2	1	yes	no	1		0	never attended school/grade 1 not complete	Socially excluded	2	36_36001_08_03_1	21	17	boy	1	0		1	180	yes	1	sometimes	no		N/A: never	0						0			yes	2	5
1	5	1	36_36001_01_04_1	Yes	Dirty	Yes, animal	Yes, animal	No		Urban	1		1	0	no	no	0		0	completed grade 5	Socially excluded	1	36_36001_08_04_1	27	15	girl	1	1	other	0		no		sometimes	no		N/A: never	0						0			yes	1	4
1	5	1	36_36001_01_05_1	No		No, neither	Yes, animal	No	7	Urban	1		2	1	no	no	0	0	0	completed grade 5	Socially excluded	1	36_36001_08_05_1	29	1	girl	1	0	health side effect for child	1	100	yes	0	sometimes	no		12 or more months ago	0						0			no
3	2	1	36_36001_01_06_1	Yes	Clean	Yes, animal	Yes, animal	No	7	Urban	3	1	1	0	no	no	1	0	0	some primary school	Brahmin/chhetri	3	36_36001_08_06_1	24	42	boy	0	1				no		never	no		N/A: never	0						0			yes	0	48
1	10	1	36_36001_01_07_1	No		No, neither	No nither	No	7	Urban	3	1	1	0	no	no	1	0	0	completed secondary education	Brahmin/chhetri	2	36_36001_08_07_1	28	22	boy	1	1	want another child	1	150	yes	0	sometimes	no		N/A: never	0						0			no
1	7	1	36_36001_01_08_1	Yes	Clean	No, neither	No nither	No	3	Urban	2	1	1	0	no	no	0	1	0	some secondary education	Socially excluded	2	36_36001_08_08_1	21	21	girl	1	0		1	30	no		sometimes	no		N/A: never	0						0			no
2	3	1	36_36001_01_09_1	Yes	Clean	No, neither	No nither	No	3	Urban	2	1	1	0	no	no	0	1	1	some primary school	Socially excluded	2	36_36001_08_09_1	32	31	girl	1	0				no		always	no		N/A: never	0						0			no
1	6	3	36_36001_03_01_1	No		No, neither	Yes, animal	No	1	Urban	2	1	1	1	no	no	0	0	0	some secondary education	Socially excluded	2	36_36001_03_01_1	20	0	boy	0	0	baby being very small/ menstruation not started	1	87	yes	0	sometimes	no		N/A: never	0						0			yes	3	1
1	8	3	36_36001_03_10_1	Yes	Dirty	Yes, animal	Yes, animal	No	1	Urban	4	2	1	0	no	no	1	0	0	some secondary education	Socially excluded	3	36_36001_03_10_1	26	52	girl	0	1				yes	1	never	no		N/A: never	0						0			yes	1	0
1	9	3	36_36001_03_11_1	Yes	Not very clean	Yes, animal	Yes, animal	No	7	Urban	4	2	1	0	no	no	0	0	0	some secondary education	Socially excluded	4	36_36001_03_11_1	34	50	girl	0	1				yes	1	never	no		N/A: never	0						0			yes	4	0
2	10	3	36_36001_03_12_1	Yes	Dirty	Yes, animal	Yes, animal	No	6	Urban	3	1	1	0	no	no	0	1	1	completed secondary education	Socially excluded	3	36_36001_03_12_1	20	10	girl	2	0		1	180	yes	1	sometimes	yes	1	12 or more months ago	0						0			yes	2	0
3	3	3	36_36001_03_13_1	Yes	Dirty	No, neither	Yes, animal	No	1	Urban	2	1	1	0	no	no	0	0	0	some primary school	Socially excluded	1	36_36001_03_13_1	22	7	boy	1	0	husband migrated	1	180	yes	1	always	no		N/A: never	0						0			yes	3	2
2	15	3	36_36001_03_04_1	Yes	Not very clean	No, neither	No nither	No	7	Urban	3	1	2	1	no	no	1	0	0	never attended school/grade 1 not complete	Socially excluded	2	36_36001_03_04_1	37	48	girl	0	1	husband migrated			yes	0	never	no		N/A: never	0						0			no
1	4	3	36_36001_03_15_1	Yes	Not very clean	No, neither	Yes, animal	No	1	Urban	3	1	3	1	yes	no	0	0	0	some primary school	Brahmin/chhetri	2	36_36001_03_15_1	28	46	boy	0	1				yes	0	sometimes	no		N/A: never	0						0			yes	0	2
2	10	3	36_36001_03_16_1	Yes	Dirty	No, neither	No nither	No	7	Urban	3	1	1	0	no	no	1	0	0	completed secondary education	Socially excluded	3	36_36001_03_16_1	23	23	girl	1	0	want another child	1	210	yes	0	sometimes	no		N/A: never	0						0			yes	1	1
1	9	3	36_36001_03_17_1	Yes	Clean	No, neither	Yes, animal	No	1	Urban	3	1	1	0	no	no	1	0	0	some secondary education	Socially excluded	2	36_36001_03_17_1	34	9	girl	1	0		1	180	no		never	no		N/A: never	0						0			no
4	15	3	36_36001_03_18_1	Yes	Clean	No, neither	No nither	No	7	Urban	3	1	1	0	no	no	1	0	0	never attended school/grade 1 not complete	Socially excluded	3	36_36001_03_18_1	24	40	boy	0	1				yes	0	sometimes	no		N/A: never	0						0			no
3	99	3	36_36001_03_19_1	Yes	Clean	No, neither	No nither	No	7	Urban	1		1	0	no	no	0	0	0	never attended school/grade 1 not complete	Socially excluded	2	36_36001_03_19_1	24	8	boy	0	1	husband migrated	1	180	no		always	no		N/A: never	0						0			yes	3	0
2	6	3	36_36001_03_02_1	Yes	Not very clean	Yes, animal	Yes, animal	No	7	Urban	4	2	3	1	no	no	0	0	0	some secondary education	Brahmin/chhetri	3	36_36001_03_02_1	35	42	girl	0	1	husband migrated			yes	1	never	no		N/A: never	0						0			no
1	14	3	36_36001_03_03_1	Yes	Clean	No, neither	No nither	No	3	Urban	3	1	1	0	no	no	1	1	1	higher education	Brahmin/chhetri	3	36_36001_03_03_1	22	14	girl	1	0	baby being very small/ menstruation not started	1	120	yes	0	sometimes	no		N/A: never	0						0			yes	7	0
2	5	3	36_36001_03_04_1	Yes	Not very clean	Yes, animal	Yes, animal	No	2	Urban	2	1	3	1	yes	no	1	0	0	completed grade 5	Socially excluded	2	36_36001_03_04_1	27	22	girl	1	0	husband migrated	1	30	yes	1	never	yes	4	3	1	1	4	30	3 7 10	1	0			yes	6	0
1	9	3	36_36001_03_05_1	Yes	Not very clean	No, neither	Yes, animal	No	1	Urban	2	1	1	0	no	no	1	0	0	some secondary education	Brahmin/chhetri	1	36_36001_03_05_1	32	21	girl	1	1		1	180	yes	0	never	no		N/A: never	0						0			yes	2	1
4	15	3	36_36001_03_06_1	Yes	Dirty	No, neither	No nither	No	7	Urban	3	1	3	1	yes	no	1	0	0	never attended school/grade 1 not complete	Socially excluded	3	36_36001_03_06_1	20	46	boy	0	1				yes	1	sometimes	no		N/A: never	0						0			no
2	10	3	36_36001_03_07_1	Yes	Not very clean	No, neither	No nither	No	1	Urban	3	1	2	1	yes	no	0	0	0	completed secondary education	Socially excluded	2	36_36001_03_07_1	22	40	boy	0	1				yes	1	always	yes	2	3 months ago	1	0	48	30	7 12	1	1	1	8	no
13	4	3	36_36001_03_08_1	Yes	Dirty	No, neither	No nither	No	7	Urban	2	1	2	1	no	no	1	0	0	some primary school	Socially excluded	2	36_36001_03_08_1	25	59	girl	0	1				yes	0	never	no		N/A: never	0						0			no
3	99	3	36_36001_03_09_1	Yes	Dirty	No, neither	Yes, animal	No	1	Urban	3	1	2	1	yes	no	0	0	0	never attended school/grade 1 not complete	Socially excluded	3	36_36001_03_09_1	25	17	boy	1	0		1	180	yes	1	never	no		N/A: never	0						0			yes	1	8
2	7	3	36_36001_03_01_1	Yes	Not very clean	Yes, animal	Yes, animal	No	7	Urban	4	2	1	0	no	no	1	0	0	some secondary education	Socially excluded	3	36_36001_03_01_1	24	3	girl	1	1	don't know what to do	1	10	yes	1	never	no		N/A: never	0						0			yes	2	3
4	15	3	36_36001_03_10_1	Yes	Clean	No, neither	Yes, animal	No	96	Urban	4	2	1	0	no	no	1	0	0	never attended school/grade 1 not complete	Socially excluded	3	36_36001_03_10_1	18	9	girl	1	0	health side effect for child	1	140	yes	0	sometimes	no		N/A: never	0						0			yes	2	4
1	15	3	36_36001_03_11_1	Yes	Dirty	No, neither	Yes, animal	No	7	Urban	3	1	3	1	yes	no	1	0	0	never attended school/grade 1 not complete	Socially excluded	3	36_36001_03_11_1	31	12	girl	1	0	health side effect for woman	1	90	no		never	no		N/A: never	0						0			yes	3	6
2	7	3	36_36001_03_12_1	No		No, neither	yes both	No	1	Urban	1		1	0	no	no	0	0	0	some secondary education	Socially excluded	1	36_36001_03_12_1	21	32	girl	0	1	want another child			yes	1	never	no		N/A: never	0						0			yes	2	2
1	4	3	36_36001_03_13_1	Yes	Not very clean	Yes, animal	Yes, animal	No	7	Urban	2	1	1	0	no	no	1	0	0	some primary school	Socially excluded	3	36_36001_03_13_1	28	58	girl	0	1	health side effect for woman			yes	1	always	no		N/A: never	0						0			no
2	12	3	36_36001_03_14_1	Yes	Dirty	No, neither	No nither	No	7	Urban	2	1	3	1	no	no	0	0	0	completed class 12	Socially excluded	2	36_36001_03_14_1	22	33	girl	0	1	husband migrated			no		sometimes	no		N/A: never	0						0			yes	1	4
2	12	3	36_36001_03_15_1							Urban	3	1	1	0	no	no	1		0	completed class 12	Others	3	36_36001_03_15_1	27	36	boy	0	1				yes	0	never	no		N/A: never	0						0			yes	3	3
1	10	3	36_36001_03_16_1	Yes	Not very clean	No, neither	No nither	No	3	Urban	3	1	1	0	no	no	1	1	0	completed secondary education	Brahmin/chhetri	3	36_36001_09_16_1	25	11	boy	1	0	want another child	1	180	yes	1	always	no		N/A: never	0						0			yes	3	2
2	6	3	36_36001_03_17_1	Yes	Clean	No, neither	No nither	No	7	Urban	5	2	1	0	no	no	1	0	1	some secondary education	Others	4	36_36001_03_17_1	23	48	girl	0	1				yes	0	never	no		N/A: never	0						0			yes	5	1
4	15	3	36_36001_03_18_1	No		No, neither	Yes, human	No	7	Urban	2	1	1	0	no	no	0	0	0	never attended school/grade 1 not complete	Socially excluded	2	36_36001_03_18_1	24	18	girl	1	1	husband migrated	1	180	yes	0	never	no		N/A: never	0						0			yes	3	4
1	10	3	36_36001_03_19_1	Yes	Not very clean	Yes, animal	Yes, animal	No	7	Urban	4	2	1	0	no	no	1	0	0	completed secondary education	Others	4	36_36001_03_19_1	33	53	boy	0	1				yes	1	sometimes	no		N/A: never	0						0			yes	3	1
2	9	3	36_36001_03_02_1	No		Yes, animal	Yes, animal	No	7	Urban	2	1	1	0	no	no	0	0	0	some secondary education	Socially excluded	1	36_36001_03_02_1	23	53	girl	0	1	husband migrated			yes	0	never	no		N/A: never	0						0			no
1	9	3	36_36001_03_03_1	Yes	Dirty	No, neither	No nither	No	8	Urban	5	2	1	0	no	no	1	0	1	some secondary education	Brahmin/chhetri	4	36_36001_03_03_1	32	55	boy	0	1				yes	0	sometimes	no		N/A: never	0						0			no
3	12	3	36_36001_03_04_1	Yes	Clean	Yes, animal	Yes, animal	No	7	Urban	5	2	1	0	no	no	1	0	0	completed class 12	Brahmin/chhetri	4	36_36001_03_04_1	18	3	girl	1	0	other	1	152	yes	0	always	no		N/A: never	0						0			yes	4	3
1	6	3	36_36001_03_05_1	No		No, neither	Yes, human	No	1	Urban	1		1	0	no	no	0	0	0	some secondary education	Socially excluded	1	36_36001_03_05_1	23	30	boy	0	2				yes	0	sometimes	no		N/A: never	0						0			yes	3	3
1	5	3	36_36001_03_06_1	Yes	Dirty	Yes, animal	Yes, animal	No	7	Urban	3	1	3	1	no	no	1	0	0	completed grade 5	Socially excluded	2	36_36001_03_06_1	29	9	girl	1	1		1	120	don't know		never	no		N/A: never	0						0			yes	3	8
2	3	3	36_36001_03_07_1	Yes	Dirty	Yes, animal	Yes, animal	No	7	Urban	3	1	3	1	yes	no	0	0	0	some primary school	Socially excluded	3	36_36001_03_07_1	40	47	boy	0	1				yes	0	never	no		N/A: never	0						0			yes	3	1
4	15	3	36_36001_03_08_1	Yes	Not very clean	No, neither	Yes, animal	No	2	Urban	2	1	1	0	no	no	1	0	0	never attended school/grade 1 not complete	Socially excluded	2	36_36001_03_08_1	20	27	girl	0	1	husband migrated			yes	1	always	no		N/A: never	0						0			no
1	5	3	36_36001_03_09_1	Yes	Dirty	Yes, animal	yes both	No	1	Urban	3	1	1	0	no	no	1	0	0	completed grade 5	Socially excluded	3	36_36001_03_09_1	23	26	girl	0	1				yes	1	never	no		N/A: never	0						0			yes	4	3
2	6	13	36_36001_13_01_1	Yes	Clean	No, neither	No nither	No	2	Urban	5	2	1	0	no	no	1	0	1	some secondary education	Socially excluded	5	36_36001_13_01_1	29	55	boy	0	1				no		always	no		N/A: never	0						0			no
2	10	13	36_36001_13_10_1	Yes	Clean	No, neither	No nither	No	7	Urban	5	2	1	0	no	no	1	0	1	completed secondary education	Brahmin/chhetri	5	36_36001_13_10_1	20	12	girl	1	1		1	180	yes	0	never	no		N/A: never	0						0			no
2	7	13	36_36001_13_11_1	Yes	Not very clean	Yes, animal	Yes, animal	No	7	Urban	2	1	1	0	no	no	1	0	1	some secondary education	Socially excluded	2	36_36001_13_11_1	23	28	girl	1	1				yes	1	never	no		N/A: never	0						0			no
3	15	13	36_36001_13_12_1	Yes	Clean	No, neither	No nither	No	2	Urban	5	2	1	0	no	no	1	0	1	never attended school/grade 1 not complete	Socially excluded	5	36_36001_13_12_1	31	44	boy	0	1	husband migrated			no		always	no		N/A: never	0						0			no
1	5	13	36_36001_13_13_1	Yes	Not very clean	No, neither	No nither	No	7	Urban	3	1	1	1	no	no	1	0	0	completed grade 5	Socially excluded	4	36_36001_13_13_1	33	45	boy	0	1				no		sometimes	no		N/A: never	0						0			yes	1	1
4	9	13	36_36001_13_14_1	Yes	Clean	No, neither	No nither	No		Urban	5	2	1	0	no	no	1	1	1	some secondary education	Brahmin/chhetri	5	36_36001_13_14_1	26	8	girl	1	0	health side effect for child	1	180	yes	0	always	no		N/A: never	0						0			no
2	3	13	36_36001_13_15_1	Yes	Dirty	Yes, animal	Yes, animal	No	2	Urban	4	2	1	0	no	no	1	0	0	some primary school	Socially excluded	4	36_36001_13_15_1	19	36	girl	0	1				yes	0	sometimes	no		N/A: never	0						0			no
1	6	13	36_36001_13_16_1	Yes	Dirty	Yes, animal	Yes, animal	No	7	Urban	3	1	3	1	no	no	1	0	0	some secondary education	Socially excluded	3	36_36001_13_16_1	33	36	boy	0	1				yes	1	sometimes	no		N/A: never	0						0			no
2	15	13	36_36001_13_17_1	Yes	Clean	No, neither	No nither	No	7	Urban	4	2	1	0	no	no	1	0	1	never attended school/grade 1 not complete	Socially excluded	4	36_36001_13_17_1	32	8	boy	1	0		1	120	no		never	no		N/A: never	0						0			no
2	10	13	36_36001_13_18_1	Yes	Not very clean	No, neither	No nither	No	2	Urban	4	2	2	1	yes	no	1	0	1	completed secondary education	Brahmin/chhetri	4	36_36001_13_18_1	26	23	boy	1	0		1	90	yes	1	always	no		N/A: never	0						0			yes	1	1
2	7	13	36_36001_13_19_1	Yes	Clean	No, neither	No nither	No	7	Urban	5	2	1	0	no	no	1	0	1	some secondary education	Socially excluded	4	36_36001_13_19_1	27	12	boy	1	0	husband migrated	1	180	yes	0	never	no		N/A: never	0						0			yes	0	36
1	10	13	36_36001_13_02_1	Yes	Clean	No, neither	No nither	No	5	Urban	5	2	1	0	no	no	1	1	1	completed secondary education	Brahmin/chhetri	5	36_36001_13_02_1	28	8	girl	1	0	health side effect for woman	1	120	yes	1	always	no		N/A: never	0						0			yes	2	3
2	7	13	36_36001_13_03_1	Yes	Not very clean	No, neither	No nither	No	2	Urban	4	2	1	0	no	no	1	0	0	some secondary education	Others	4	36_36001_13_03_1	31	5	boy	1	0	husband migrated	1	998	yes	0	always	no		N/A: never	0						0			no
3	3	13	36_36001_13_04_1	Yes	Clean	No, neither	No nither	No	2	Urban	5	2	1	0	no	no	1	0	1	some primary school	Socially excluded	5	36_36001_13_04_1	23	3	girl	1	0	don't know what to do	1	180	yes	1	always	no		N/A: never	0						0			no
1	10	13	36_36001_13_05_1	Yes	Clean	No, neither	No nither	No		Urban	5	2	1	0	no	no	1	1	1	completed secondary education	Others	5	36_36001_13_05_1	31	36	boy	0	1				yes	0	always	no		N/A: never	0						0			no
2	10	13	36_36001_13_06_1	Yes	Clean	No, neither	No nither	No	2	Urban	5	2	1	0	no	no	1	0	1	completed secondary education	Others	5	36_36001_13_06_1	25	46	girl	0	1	husband migrated			no		always	no		N/A: never	0						0			no
2	15	13	36_36001_13_07_1	Yes	Clean	No, neither	No nither	No	7	Urban	5	2	1	0	no	no	1	0	1	never attended school/grade 1 not complete	Socially excluded	5	36_36001_13_07_1	45	53	boy	0	1	husband migrated			yes	0	sometimes	no		N/A: never	0						0			no
3	4	13	36_36001_13_08_1	Yes	Clean	No, neither	No nither	No	7	Urban	4	2	1	0	no	no	1	0	1	some primary school	Brahmin/chhetri	4	36_36001_13_08_1	19	18	boy	1	0		1	180	yes	0	never	no		N/A: never	0						0			yes	1	60
2	1	13	36_36001_13_09_1	Yes	Clean	No, neither	No nither	No	2	Urban	4	2	1	0	no	no	1	0	1	some primary school	Socially excluded	4	36_36001_13_09_1	26	7	boy	1	0	husband migrated	1	180	no		always	no		N/A: never	0						0			no
3	7	13	36_36001_13_01_1	Yes	Clean	No, neither	Yes, animal	Yes		Urban	4	2	1	0	no	no	1	1	1	some secondary education	Brahmin/chhetri	3	36_36001_13_01_1	22	6	girl	1	0	husband migrated	1	225	yes	1	never	no		N/A: never	0						0			yes	2	2
2	7	13	36_36001_13_10_1	Yes	Clean	No, neither	No nither	No	7	Urban	5	2	1	0	no	no	1	0	1	some secondary education	Brahmin/chhetri	4	36_36001_13_10_1	32	37	boy	0	1	husband migrated			yes	1	never	no		N/A: never	0						0			yes	6	2
3	9	13	36_36001_13_11_1	Yes	Not very clean	No, neither	No nither	No		Urban	4	2	1	1	no	no	1	1	1	some secondary education	Socially excluded	3	36_36001_13_11_1	21	47	girl	0	1	husband migrated			no		never	no		12 or more months ago	1	0	13	10	1 5	0	0			yes	1	6
2	10	13	36_36001_13_12_1	Yes	Clean	No, neither	No nither	No	7	Urban	4	2	1	0	no	no	1	0	0	completed secondary education	Brahmin/chhetri	4	36_36001_13_12_1	25	24	boy	0	1	husband migrated			yes	0	never	no		N/A: never	0						0			yes	1	1
1	9	13	36_36001_13_13_1	Yes	Clean	No, neither	No nither	No	7	Urban	4	2	1	0	no	no	1	0	1	some secondary education	Brahmin/chhetri	4	36_36001_13_13_1	26	47	boy	0	1				yes	0	always	no		N/A: never	0						0			yes	0	52
3	99	13	36_36001_13_14_1	Yes	Clean	No, neither	No nither	No	7	Urban	3	1	1	0	no	no	1	0	0	never attended school/grade 1 not complete	Brahmin/chhetri	2	36_36001_13_14_1	23	5	boy	1	0	husband migrated	1	180	yes	0	never	no		N/A: never	0						0			no
1	6	13	36_36001_13_15_1	Yes	Clean	No, neither	No nither	No	3	Urban	4	2	1	0	no	no	1	1	0	some secondary education	Brahmin/chhetri	4	36_36001_13_15_1	24	14	boy	1	1		1	180	no		sometimes	no		N/A: never	0						0			yes	1	12
2	5	13	36_36001_13_16_1	Yes	Dirty	No, neither	No nither	No	7	Urban	3	1	1	0	no	no	1	0	0	completed grade 5	Brahmin/chhetri	3	36_36001_13_16_1	32	33	boy	0	1				no		never	no		N/A: never	0						0			no
4	99	13	36_36001_13_17_1	Could not observe		No, neither	Yes, animal	No	2	Urban	2	1	3	1	yes	no	0	0	0	never attended school/grade 1 not complete	Socially excluded	2	36_36001_13_17_1	22	16	boy	1	0		1	150	yes	0	sometimes	no		N/A: never	0						0			no
1	6	13	36_36001_13_18_1	Yes	Not very clean	No, neither	No nither	No	2	Urban	4	2	1	0	no	no	1	0	0	some secondary education	Socially excluded	3	36_36001_13_18_1	36	46	boy	0	1				yes	0	never	no		N/A: never	0						0			yes	1	4
3	8	13	36_36001_13_19_1	Yes	Not very clean	No, neither	No nither	No	2	Urban	1		1	0	no	no	1	0	0	some secondary education	Others	2	36_36001_13_19_1	22	29	girl	0	1				no		always	no		N/A: never	0						0			no
2	99	13	36_36001_13_02_1	Yes	Dirty	No, neither	No nither	No	7	Urban	4	2	1	0	no	no	1	0	0	never attended school/grade 1 not complete	Socially excluded	4	36_36001_13_02_1	27	58	boy	0	1	husband migrated			don't know		never	no		N/A: never	0						0			no
4	99	13	36_36001_13_03_1	Yes	Not very clean	No, neither	No nither	No	8	Urban	2	1	2	1	yes	no	1	0	0	never attended school/grade 1 not complete	Socially excluded	2	36_36001_13_03_1	30	9	boy	1	0	husband migrated	1	180	yes	0	never	no		N/A: never	0						0			yes	0	27
2	7	13	36_36001_13_04_1	Yes	Not very clean	Yes, animal	yes both	No	8	Urban	1		3	1	yes	no	1	0	0	some secondary education	Brahmin/chhetri	2	36_36001_13_04_1	21	10	boy	1	1		1	180	yes	1	never	yes	2	3 months ago	0						1	2	6	yes	1	8
1	10	13	36_36001_13_05_1	Yes	Clean	No, neither	No nither	No	2	Urban	5	2	1	0	no	no	1	0	1	completed secondary education	Brahmin/chhetri	4	36_36001_13_05_1	34	39	boy	0	0				yes	1	never	yes	3	1 month ago	0						0			yes	2	8
1	10	13	36_36001_13_06_1	Yes	Clean	No, neither	No nither	No	7	Urban	4	2	1	0	no	no	1	0	0	completed secondary education	Brahmin/chhetri	3	36_36001_13_06_1	24	30	girl	0	0				yes	1	always	no		N/A: never	0						0			yes	0	30
3	2	13	36_36001_13_07_1	Yes	Not very clean	No, neither	No nither	No	5	Urban	4	2	1	0	no	no	1	1	1	some primary school	Others	3	36_36001_13_07_1	22	3	boy	1	0	husband migrated	1	180	no		always	no		N/A: never	0						0			no
4	99	13	36_36001_13_08_1	Yes	Not very clean	No, neither	No nither	No	96	Urban	3	1	1	0	no	no	1	0	0	never attended school/grade 1 not complete	Brahmin/chhetri	3	36_36001_13_08_1	30	8	girl	1	1	husband migrated	1	180	yes	0	never	no		12 or more months ago	0						0			yes	1	8
3	15	13	36_36001_13_09_1	Yes	Clean	No, neither	Yes, animal	No		Urban	2	1	1	0	no	no	0	1	1	never attended school/grade 1 not complete	Brahmin/chhetri	3	36_36001_13_09_1	28	10	boy	1	0	husband migrated	1	220	yes	0	always	no		N/A: never	0						0			no
1	99	2	36_36002_02_01_1	Yes	Dirty	Yes, animal	No nither	No	7	Rural	1		4	1	yes	yes	1	0	0	never attended school/grade 1 not complete	Socially excluded	1	36_36002_02_01_1	27	41	girl	0	1				yes	1	never	no		N/A: never	0						0			yes	1	2
4	15	2	36_36002_02_10_1	Yes	Clean	No, neither	No nither	No	96	Rural	4	2	1	0	no	no	1	0	1	never attended school/grade 1 not complete	Socially excluded	3	36_36002_02_10_1	26	8	girl	1	0		1	180	yes	0	sometimes	no		N/A: never	0						0			no
3	5	2	36_36002_02_11_1	Yes	Not very clean	No, neither	No nither	No	8	Rural	2	1	4	1	yes	yes	1	0	0	completed grade 5	Socially excluded	2	36_36002_02_11_1	18	9	boy	1	0	husband migrated	1	180	yes	0	never	no		N/A: never	0						0			yes	0	19
1	4	2	36_36002_02_12_1	Yes	Dirty	No, neither	Yes, animal	No	7	Rural	4	2	1	0	no	no	1	0	0	some primary school	Socially excluded	4	36_36002_02_12_1	21	7	boy	1	0		1	120	no		sometimes	no		N/A: never	0						0			yes	2	4
3	99	2	36_36002_02_13_1	Yes	Not very clean	No, neither	No nither	No	7	Rural	3	1	2	0	yes	no	1	0	0	never attended school/grade 1 not complete	Socially excluded	2	36_36002_02_13_1	28	44	boy	0	1				yes	0	never	yes	2	3 months ago	0						0			yes	2	2
1	6	2	36_36002_02_14_1	Yes	Dirty	Yes, animal	Yes, animal	Yes	5	Rural	2	1	3	1	yes	no	1	1	0	some secondary education	Socially excluded	2	36_36002_02_14_1	20	7	boy	1	0	don't know what to do	1	180	yes	0	always	no		N/A: never	0						0			yes	5	1
4	3	2	36_36002_02_15_1	Yes	Not very clean	No, neither	Yes, animal	No	8	Rural	3	1	1	0	no	no	1	0	0	some primary school	Socially excluded	3	36_36002_02_15_1	22	14	girl	1	0		1	180	yes	1	never	no		N/A: never	0						0			yes	2	12
2	5	2	36_36002_02_16_1							Rural	2	1	3	1	yes	no	1		0	completed grade 5	Socially excluded	2	36_36002_02_16_1	25	46	girl	0	1	husband migrated			yes	0	sometimes	yes	1	5 months ago	0						0			yes	1	4
1	5	2	36_36002_02_17_1	Yes	Clean	No, neither	Yes, animal	No	8	Rural	1		1	0	no	no	1	0	0	completed grade 5	Socially excluded	1	36_36002_02_17_1	24	19	boy	1	0		1	180	don't know		sometimes	no		N/A: never	0						0			yes	2	6
3	99	2	36_36002_02_18_1	Yes	Clean	No, neither	No nither	No	8	Rural	3	1	1	0	no	no	1	0	0	never attended school/grade 1 not complete	Socially excluded	2	36_36002_02_18_1	22	21	girl	1	0		1	15	yes	0	always	no		12 or more months ago	0						0			yes	1	8
3	99	2	36_36002_02_19_1	Yes	Not very clean	No, neither	No nither	No	7	Rural	1		4	1	yes	yes	1	0	0	never attended school/grade 1 not complete	Socially excluded	1	36_36002_02_19_1	20	21	boy	1	0	husband migrated	1	180	yes	0	sometimes	no		N/A: never	0						0			yes	1	4
2	7	2	36_36002_02_02_1							Rural	4	2	3	1	no	no	1		0	some secondary education	Socially excluded	4	36_36002_02_02_1	26	29	boy	0	1	husband migrated			yes	1	sometimes	no		N/A: never	0						0			yes	2	1
3	15	2	36_36002_02_03_1	Yes	Not very clean	No, neither	Yes, animal	No	7	Rural	3	1	1	0	no	no	1	0	1	never attended school/grade 1 not complete	Socially excluded	2	36_36002_02_03_1	24	30	boy	0	1				yes	0	sometimes	no		N/A: never	0						0			yes	2	2
3	3	2	36_36002_02_04_1	Yes	Not very clean	No, neither	No nither	No	7	Rural	2	1	1	0	no	no	1	0	1	some primary school	Socially excluded	2	36_36002_02_04_1	25	1	boy	1	0		1	120	no		sometimes	no		N/A: never	0						0			no
4	99	2	36_36002_02_05_1	Yes	Clean	No, neither	Yes, animal	No	8	Rural	2	1	1	0	no	no	1	0	0	never attended school/grade 1 not complete	Socially excluded	2	36_36002_02_05_1	22	33	boy	0	1				yes	0	never	no		N/A: never	0						0			no
3	99	2	36_36002_02_06_1	Yes	Not very clean	No, neither	Yes, animal	No	7	Rural	2	1	3	1	yes	no	1	0	0	never attended school/grade 1 not complete	Socially excluded	1	36_36002_02_06_1	25	23	boy	1	0	husband migrated	1	173	yes	1	sometimes	no		N/A: never	0						0			no
3	2	2	36_36002_02_07_1	Yes	Clean	No, neither	Yes, animal	No	7	Rural	1		1	0	no	no	1	0	0	some primary school	Socially excluded	1	36_36002_02_07_1	23	30	girl	0	1	husband migrated			no		never	no		N/A: never	0						0			no
3	99	2	36_36002_02_08_1	Yes	Not very clean	No, neither	No nither	No	5	Rural	4	2	1	1	no	no	1	1	1	never attended school/grade 1 not complete	Socially excluded	3	36_36002_02_08_1	31	13	girl	1	0		1	210	no		sometimes	no		N/A: never	0						0			yes	1	16
4	99	2	36_36002_02_09_1	Yes	Not very clean	No, neither	Yes, animal	No	7	Rural	1		1	0	no	no	1	0	0	never attended school/grade 1 not complete	Socially excluded	1	36_36002_02_09_1	21	17	boy	1	0		1	180	yes	1	sometimes	no		N/A: never	0						0			yes	2	1
1	5	2	36_36002_02_01_1	Yes	Clean	No, neither	Yes, animal	No	7	Rural	3	1	1	0	no	no	1	0	1	completed grade 5	Socially excluded	3	36_36002_02_01_1	31	28	girl	0	1				yes	0	never	no		N/A: never	0						0			no
4	15	2	36_36002_02_10_1	Yes	Not very clean	Yes, animal	Yes, animal	No	1	Rural	1		1	0	no	no	1	0	0	never attended school/grade 1 not complete	Others	2	36_36002_02_10_1	30	16	boy	1	0	husband migrated	1	180	yes	0	never	no		N/A: never	0						0			no
1	6	2	36_36002_02_11_1	Yes	Dirty	No, neither	Yes, animal	No	7	Rural	1		1	0	no	no	1	0	0	some secondary education	Socially excluded	1	36_36002_02_11_1	21	54	girl	0	1	want another child			yes	1	never	no		N/A: never	0						0			no
3	15	2	36_36002_02_12_1	Yes	Clean	Yes, animal	Yes, animal	No	2	Rural	2	1	1	0	no	no	1	0	0	never attended school/grade 1 not complete	Socially excluded	2	36_36002_02_12_1	23	46	girl	0	1				yes	1	never	no		N/A: never	0						0			no
1	99	2	36_36002_02_13_1	Yes	Clean	No, neither	No nither	Yes	3	Rural	5	2	1	0	no	no	1	1	1	never attended school/grade 1 not complete	Socially excluded	5	36_36002_02_13_1	35	13	boy	1	0	health side effect for woman	1	60	yes	0	always	no		N/A: never	0						0			no
4	2	2	36_36002_02_14_1	Yes	Clean	Yes, animal	Yes, animal	No	1	Rural	3	1	1	1	no	no	1	0	1	some primary school	Socially excluded	3	36_36002_02_14_1	23	33	girl	0	1	husband migrated			no		never	no		12 or more months ago	0						0			yes	2	2
4	99	2	36_36002_02_15_1	Yes	Clean	No, neither	Yes, animal	No	1	Rural	1		1	0	no	no	1	0	0	never attended school/grade 1 not complete	Socially excluded	1	36_36002_02_15_1	28	8	girl	1	0	health side effect for woman	1	90	yes	0	never	no		N/A: never	0						0			no
1	10	2	36_36002_02_16_1	Yes	Clean	No, neither	No nither	No	7	Rural	3	1	1	0	no	no	1	0	1	completed secondary education	Socially excluded	3	36_36002_02_16_1	26	12	girl	1	0		1	178	no		sometimes	no		N/A: never	0						0			yes	1	1
1	10	2	36_36002_02_17_1	Yes	Clean	No, neither	No nither	No	1	Rural	3	1	1	0	no	no	1	0	0	completed secondary education	Socially excluded	3	36_36002_02_17_1	30	40	girl	0	1				yes	1	never	no		12 or more months ago	0						0			no
3	5	2	36_36002_02_18_1	Yes	Clean	Yes, animal	Yes, animal	No	1	Rural	3	1	1	0	no	no	1	0	0	completed grade 5	Socially excluded	3	36_36002_02_18_1	25	22	boy	1	0	husband migrated	1	90	no		never	no		N/A: never	0						0			yes	3	2
3	15	2	36_36002_02_19_1	Yes	Clean	No, neither	No nither	No	7	Rural	4	2	1	0	no	no	1	0	0	never attended school/grade 1 not complete	Socially excluded	3	36_36002_02_19_1	21	10	boy	1	0		1	110	yes	0	sometimes	no		N/A: never	0						0			no
1	5	2	36_36002_02_02_1	Yes	Clean	No, neither	Yes, animal	No	7	Rural	4	2	1	0	no	no	1	0	0	completed grade 5	Socially excluded	4	36_36002_02_02_1	29	21	boy	1	0		1	180	yes	1	sometimes	no		N/A: never	0						0			no
3	15	2	36_36002_02_03_1	Yes	Not very clean	No, neither	No nither	Yes	1	Rural	3	1	2	1	no	no	1	0	0	never attended school/grade 1 not complete	Others	3	36_36002_02_03_1	25	17	girl	0	1	husband migrated	1	170	no		never	no		N/A: never	0						0			no
1	6	2	36_36002_02_04_1	Yes	Dirty	No, neither	Yes, animal	No	7	Rural	3	1	1	0	no	no	1	0	0	some secondary education	Socially excluded	2	36_36002_02_04_1	39	45	girl	0	1				yes	1	sometimes	no		12 or more months ago	0						0			yes	4	0
1	99	2	36_36002_02_05_1	Yes	Clean	No, neither	Yes, animal	No	1	Rural	4	2	1	0	no	no	1	0	1	never attended school/grade 1 not complete	Socially excluded	3	36_36002_02_05_1	35	41	girl	1	0				yes	0	never	no		N/A: never	0						0			no
2	12	2	36_36002_02_06_1	Yes	Clean	No, neither	No nither	No	7	Rural	4	2	1	0	no	no	1	0	1	completed class 12	Socially excluded	4	36_36002_02_06_1	25	45	boy	0	1	husband migrated			yes	1	sometimes	no		12 or more months ago	0						0			yes	0	0
1	6	2	36_36002_02_07_1	Yes	Clean	No, neither	No nither	Yes	7	Rural	1		1	0	no	no	1	0	0	some secondary education	Socially excluded	2	36_36002_02_07_1	23	21	girl	2	1		1	180	yes	0	never	no		N/A: never	0						0			no
3	99	2	36_36002_02_08_1	Yes	Not very clean	Yes, animal	Yes, animal	No	1	Rural	1		1	0	no	no	1	0	0	never attended school/grade 1 not complete	Others	2	36_36002_02_08_1	24	44	girl	0	1	want another child			yes	0	sometimes	no		N/A: never	0						0			yes	1	0
4	99	2	36_36002_02_09_1	Yes	Not very clean	Yes, animal	Yes, animal	No	1	Rural	3	1	1	0	no	no	1	0	1	never attended school/grade 1 not complete	Socially excluded	3	36_36002_02_09_1	21	23	girl	1	0		1	180	yes	0	sometimes	no		N/A: never	0						0			yes	10	0
2	10	6	36_36002_06_01_1	Yes	Not very clean	No, neither	No nither	No	7	Rural	3	1	1	0	no	no	1	0	0	completed secondary education	Socially excluded	3	36_36002_06_01_1	21	40	boy	0	1	husband migrated			yes	0	never	no		N/A: never	0						0			no
2	6	6	36_36002_06_10_1	Yes	Not very clean	No, neither	No nither	No	5	Rural	1		2	1	no	no	1	1	0	some secondary education	Others	1	36_36002_06_10_1	27	26	girl	0	1	husband migrated			no		always	no		12 or more months ago	0						0			no
1	8	6	36_36002_06_11_1	Yes	Clean	Yes, animal	yes both	No	5	Rural	4	2	2	1	no	no	1	1	0	some secondary education	Others	3	36_36002_06_11_1	26	17	boy	1	1		1	180	yes	1	always	no		12 or more months ago	1	0	0	30	7 11	0	0			no
2	11	6	36_36002_06_12_1	Yes	Clean	No, neither	No nither	No	5	Rural	2	1	1	0	no	no	1	1	1	completed secondary education	Socially excluded	1	36_36002_06_12_1	24	49	boy	0	1	want another child			yes	1	always	no		6 months ago	0						0			yes	1	2
3	99	6	36_36002_06_13_1	Yes	Clean	No, neither	No nither	No	5	Rural	4	2	1	0	no	no	1	1	1	never attended school/grade 1 not complete	Others	3	36_36002_06_13_1	24	10	boy	1	1	husband migrated	1	90	yes	1	always	no		12 or more months ago	0						0			no
2	5	6	36_36002_06_14_1	Yes	Not very clean	No, neither	Yes, animal	No	5	Rural	3	1	1	0	no	no	1	1	1	completed grade 5	Others	3	36_36002_06_14_1	25	50	girl	0	1	husband migrated			yes	1	always	no		12 or more months ago	0						0			no
2	7	6	36_36002_06_15_1							Rural	4	2	2	1	no	no	1		0	some secondary education	Others	3	36_36002_06_15_1	29	54	girl	0	1	husband migrated			yes	1	always	no		N/A: never	0						0			no
1	1	6	36_36002_06_16_1	Yes	Dirty	Yes, animal	Yes, animal	No	5	Rural	1		4	0	yes	no	1	1	0	some primary school	Others	1	36_36002_06_16_1	44	55	girl	0	1				no		always	no		N/A: never	0						0			no
1	2	6	36_36002_06_17_1	Yes	Dirty	No, neither	No nither	No	5	Rural	1		4	1	yes	yes	1	1	0	some primary school	Others	1	36_36002_06_17_1	43	49	girl	0	1	health side effect for woman			no		always	no		N/A: never	0						0			no
3	4	6	36_36002_06_18_1	Yes	Clean	No, neither	No nither	No	5	Rural	4	2	1	0	no	no	1	1	1	some primary school	Others	3	36_36002_06_18_1	20	15	girl	1	1		1	180	no		always	no		N/A: never	0						0			no
1	5	6	36_36002_06_19_1	Yes	Not very clean	No, neither	No nither	No	5	Rural	4	2	1	0	no	no	1	1	0	completed grade 5	Socially excluded	3	36_36002_06_19_1	23	57	girl	0	1	health side effect for woman			yes	1	always	no		12 or more months ago	0						0			no
1	10	6	36_36002_06_02_1	Yes	Not very clean	No, neither	Yes, animal	Yes	5	Rural	3	1	1	0	no	no	1	1	0	completed secondary education	Others	2	36_36002_06_02_1	21	43	girl	0	1	health side effect for woman			yes	0	always	no		12 or more months ago	0						0			no
3	99	6	36_36002_06_03_1	Yes	Not very clean	Yes, animal	Yes, animal	No	5	Rural	2	1	3	1	yes	no	1	1	0	never attended school/grade 1 not complete	Others	1	36_36002_06_03_1	24	10	boy	1	0	husband migrated	1	180	no		always	no		12 or more months ago	0						0			no
1	5	6	36_36002_06_04_1	Yes	Not very clean	Yes, animal	Yes, animal	Yes	2	Rural	3	1	3	1	no	no	1	0	0	completed grade 5	Socially excluded	2	36_36002_02_04_1	30	10	girl	1	0	other	1	60	yes	0	sometimes	no		N/A: never	0						0			no
2	12	6	36_36002_06_05_1	Yes	Not very clean	Yes, animal	No nither	Yes	7	Rural	4	2	1	0	no	no	1	0	0	completed class 12	Others	4	36_36002_06_05_1	36	58	boy	0	1				yes	1	always	yes	2	<1 month ago	1	2	1	60	7 12	1	1	8	2	yes	0	2
3	3	6	36_36002_06_06_1	Yes	Dirty	Yes, animal	Yes, animal	No	7	Rural	2	1	1	0	no	no	1	0	1	some primary school	Others	2	36_36002_06_06_1	42	54	boy	0	1	husband migrated			yes	1	never	yes	2	1 month ago	1	1	5	15	8 17	1	0			yes	2	7
4	99	6	36_36002_06_07_1	Yes	Dirty	No, neither	No nither	No	7	Rural	1		1	1	no	no	0	0	0	never attended school/grade 1 not complete	Socially excluded	1	36_36002_06_07_1	19	4	boy	1	0		1	180	don't know		sometimes	no		N/A: never	0						0			no
1	7	6	36_36002_06_08_1	Yes	Not very clean	No, neither	No nither	No	5	Rural	5	2	1	0	no	no	1	1	1	some secondary education	Others	5	36_36002_06_08_1	29	5	girl	1	0	health side effect for woman	1	178	yes	1	always	no		N/A: never	0						0			no
2	5	6	36_36002_06_09_1	Yes	Dirty	Yes, both	No nither	No	7	Rural	1		2	1	yes	no	1	0	0	completed grade 5	Socially excluded	1	36_36002_06_09_1	19	16	girl	1	1	husband migrated	1	180	yes	1	never	no		N/A: never	0						0			yes	1	12
3	9	6	36_36002_06_01_1	Yes	Clean	No, neither	Yes, animal	No	1	Rural	4	2	2	1	no	no	1	0	1	some secondary education	Brahmin/chhetri	3	36_36002_06_01_1	22	7	boy	1	0	health side effect for child	0		yes	0	never	no		12 or more months ago	0						0			no
3	99	6	36_36002_06_10_1	Yes	Clean	No, neither	No nither	No	3	Rural	3	1	1	0	no	no	1	1	1	never attended school/grade 1 not complete	Brahmin/chhetri	3	36_36002_06_10_1	24	22	boy	1	0	husband migrated	1	150	no		always	no		N/A: never	1	1	6	10	9 10 11 12	1	0			yes	3	1
3	99	6	36_36002_06_11_1	Yes	Clean	No, neither	No nither	No	1	Rural	2	1	1	0	no	no	1	0	0	never attended school/grade 1 not complete	Brahmin/chhetri	2	36_36002_06_11_1	18	6	boy	1	1		1	30	yes	0	sometimes	no		N/A: never	0						0			no
3	8	6	36_36002_06_12_1	Yes	Clean	No, neither	Yes, animal	No	5	Rural	3	1	3	1	yes	no	1	1	0	some secondary education	Brahmin/chhetri	2	36_36002_06_12_1	21	8	girl	1	0	husband migrated	1	180	don't know		always	no		N/A: never	0						0			yes	4	1
3	15	6	36_36002_06_13_1	Yes	Not very clean	No, neither	No nither	No	96	Rural	3	1	1	0	no	no	1	0	0	never attended school/grade 1 not complete	Brahmin/chhetri	2	36_36002_06_13_1	20	8	girl	1	0		1	180	yes	0	never	no		N/A: never	0						0			no
3	99	6	36_36002_06_14_1	Yes	Clean	No, neither	No nither	No		Rural	2	1	1	0	no	no	1	1	1	never attended school/grade 1 not complete	Brahmin/chhetri	1	36_36002_06_14_1	28	21	girl	1	1	husband migrated	1	180	yes	0	always	no		12 or more months ago	0						0			no
2	7	6	36_36002_06_15_1	Yes	Clean	No, neither	No nither	No	7	Rural	3	1	1	0	no	no	1	0	1	some secondary education	Brahmin/chhetri	2	36_36002_06_15_1	29	48	boy	0	1	husband migrated			yes	1	sometimes	no		8 months ago	0						1	0	28	yes	1	0
2	9	6	36_36002_06_16_1	Yes	Not very clean	No, neither	No nither	No	3	Rural	3	1	2	1	no	no	1	1	0	some secondary education	Brahmin/chhetri	3	36_36002_06_16_1	21	31	girl	0	1				yes	0	always	yes	0	9 months ago	0						1	0	0	yes	1	1
1	14	6	36_36002_06_17_1							Rural	4	2	1	0	no	no	1		0	higher education	Brahmin/chhetri	4	36_36002_06_17_1	36	11	girl	1	0	other	1	180	yes	0	always	no		N/A: never	0						0			yes	0	49
1	8	6	36_36002_06_18_1	Yes	Clean	No, neither	No nither	No		Rural	3	1	1	1	no	no	1	1	0	some secondary education	Brahmin/chhetri	2	36_36002_06_18_1	32	46	boy	1	1				no		always	yes	3	5 months ago	1	1	0	10	96	1	1	3	20	yes	2	8
2	6	6	36_36002_06_19_1	Yes	Clean	No, neither	No nither	No	1	Rural	2	1	1	0	no	no	1	0	1	some secondary education	Brahmin/chhetri	2	36_36002_06_19_1	24	31	girl	1	1				yes	1	sometimes	no		N/A: never	0						0			yes	2	0
2	8	6	36_36002_06_02_1							Rural	4	2	3	1	yes	no	1		0	some secondary education	Brahmin/chhetri	3	36_36002_06_02_1	31	34	boy	0	1				yes	1	never	yes	1	5 months ago	0						0			no
2	8	6	36_36002_06_03_1							Rural	4	2	1	0	no	no	1		0	some secondary education	Brahmin/chhetri	3	36_36002_06_03_1	28	52	girl	0	1	husband migrated			yes	1	never	no		N/A: never	1	0	38	5	96	1	1	0	30	yes	2	30
4	15	6	36_36002_06_04_1	Yes	Clean	No, neither	No nither	No	1	Rural	3	1	1	0	no	no	1	0	0	never attended school/grade 1 not complete	Brahmin/chhetri	3	36_36002_06_04_1	23	16	girl	1	1	husband migrated	1	60	yes	0	always	no		12 or more months ago	0						0			yes	3	2
3	99	6	36_36002_06_05_1	Yes	Clean	No, neither	No nither	No	1	Rural	3	1	1	0	no	no	1	0	1	never attended school/grade 1 not complete	Brahmin/chhetri	3	36_36002_06_05_1	20	6	boy	1	0	husband migrated	1	998	yes	0	always	no		N/A: never	0						0			yes	5	1
4	99	6	36_36002_06_06_1	Yes	Not very clean	No, neither	No nither	Yes	7	Rural	2	1	1	0	no	no	1	0	0	never attended school/grade 1 not complete	Brahmin/chhetri	2	36_36002_06_06_1	27	22	girl	1	0	husband migrated	1	180	yes	1	never	no		N/A: never	0						1	0	40	yes	0	30
2	7	6	36_36002_06_07_1	Yes	Not very clean	No, neither	No nither	No	7	Rural	3	1	1	0	no	no	1	0	0	some secondary education	Brahmin/chhetri	3	36_36002_06_07_1	23	35	boy	0	1	husband migrated			yes	1	never	no		10 months ago	0						1	0	0	yes	2	3
3	99	6	36_36002_06_08_1	Yes	Not very clean	No, neither	Yes, animal	No	5	Rural	3	1	3	1	yes	no	1	1	1	never attended school/grade 1 not complete	Brahmin/chhetri	2	36_36002_06_08_1	30	13	girl	1	0		1	180	yes	0	always	no		N/A: never	0						0			no
3	99	6	36_36002_06_09_1	Yes	Not very clean	No, neither	No nither	No	8	Rural	2	1	3	1	yes	no	1	0	0	never attended school/grade 1 not complete	Brahmin/chhetri	2	36_36002_06_09_1	22	22	boy	1	0	husband migrated	1	60	yes	0	never	yes	0	11 months ago	0						1	0	1	yes	3	0
2	5	8	36_36002_08_01_1	Yes	Dirty	No, neither	No nither	No	8	Rural	2	1	1	0	no	no	1	0	0	completed grade 5	Socially excluded	2	36_36002_08_01_1	19	11	girl	1	0	husband migrated	1	175	yes	0	sometimes	no		N/A: never	0						0			no
2	2	8	36_36002_08_10_1	Yes	Not very clean	No, neither	No nither	No	8	Rural	1		1	0	no	no	1	0	0	some primary school	Socially excluded	2	36_36002_08_10_1	24	34	boy	0	1	husband migrated			yes	1	never	no		N/A: never	0						0			no
1	12	8	36_36002_08_11_1	Yes	Not very clean	Yes, animal	Yes, animal	No		Rural	3	1	1	0	no	no	1	1	0	completed class 12	Others	3	36_36002_08_11_1	23	3	boy	1	0	other	1	210	yes	1	always	no		N/A: never	0						0			yes	0	2
1	7	8	36_36002_08_12_1	Yes	Not very clean	No, neither	No nither	No	5	Rural	3	1	2	1	no	no	1	1	0	some secondary education	Socially excluded	2	36_36002_08_12_1	22	24	girl	1	0				yes	0	always	no		N/A: never	1	1	5	30	12	1	0			yes	0	8
2	4	8	36_36002_08_13_1	Yes	Dirty	Yes, animal	Yes, animal	No	7	Rural	1		1	0	no	no	1	0	0	some primary school	Socially excluded	2	36_36002_08_13_1	21	19	girl	1	0	husband migrated	1	998	yes	1	never	no		N/A: never	0						0			yes	2	2
3	99	8	36_36002_08_14_1	Yes	Not very clean	No, neither	No nither	No	8	Rural	2	1	1	0	no	no	1	0	0	never attended school/grade 1 not complete	Others	3	36_36002_08_14_1	30	44	girl	0	1	husband migrated			yes	1	never	no		N/A: never	0						0			no
1	15	8	36_36002_08_15_1	Yes	Dirty	Yes, animal	Yes, animal	No	8	Rural	1		1	0	no	no	1	0	0	never attended school/grade 1 not complete	Socially excluded	2	36_36002_08_15_1	28	33	girl	0	1				yes	1	sometimes	no		N/A: never	0						0			no
1	11	8	36_36002_08_16_1	Yes	Not very clean	Yes, animal	Yes, animal	No	3	Rural	4	2	1	0	no	no	1	1	0	completed secondary education	Others	4	36_36002_08_16_1	28	11	boy	1	0		1	210	yes	0	always	yes	1	3	1	1	3	10	7 10	1	0			yes	2	2
3	99	8	36_36002_08_17_1	Yes	Not very clean	Yes, animal	Yes, animal	No	7	Rural	4	2	1	0	no	no	1	0	0	never attended school/grade 1 not complete	Others	3	36_36002_08_17_1	34	22	girl	1	0	husband migrated	0		yes	1	always	no		N/A: never	0						0			yes	2	1
2	5	8	36_36002_08_18_1	Yes	Not very clean	No, neither	No nither	No	7	Rural	2	1	1	0	no	no	1	0	0	completed grade 5	Socially excluded	2	36_36002_08_18_1	22	1	boy	1	1	husband migrated	1	3	yes	0	never	no		N/A: never	0						0			no
4	15	8	36_36002_08_19_1	Yes	Not very clean	No, neither	No nither	No	7	Rural	4	2	1	0	no	no	1	0	0	never attended school/grade 1 not complete	Others	4	36_36002_08_19_1	25	18	boy	1	0	health side effect for woman	1	161	yes	1	always	no		N/A: never	0						0			no
2	3	8	36_36002_08_02_1	Yes	Dirty	Yes, animal	Yes, animal	No	7	Rural	1		3	1	yes	no	1	0	0	some primary school	Socially excluded	2	36_36002_08_02_1	29	35	girl	0	1	husband migrated			no		never	no		N/A: never	0						0			don't know
1	4	8	36_36002_08_03_1	Yes	Dirty	Yes, animal	Yes, human	No	8	Rural	1		1	0	no	no	1	0	0	some primary school	Socially excluded	1	36_36002_08_03_1	19	17	boy	1	1		0		yes	0	never	no		N/A: never	0						0			no
1	12	8	36_36002_08_04_1	Yes	Clean	Yes, animal	Yes, animal	No	7	Rural	3	1	1	0	no	no	1	0	0	completed class 12	Others	4	36_36002_08_04_1	23	17	girl	1	0		1	150	yes	0	never	no		N/A: never	0						0			yes	0	9
1	12	8	36_36002_08_05_1	Yes	Clean	No, neither	No nither	No	5	Rural	4	2	1	0	no	no	1	1	0	completed class 12	Others	4	36_36002_08_05_1	27	29	girl	0	1				no		always	no		12 or more months ago	0						0			yes	1	3
2	9	8	36_36002_08_06_1	Yes	Not very clean	Yes, animal	Yes, animal	No	8	Rural	4	2	1	0	no	no	1	0	1	some secondary education	Socially excluded	4	36_36002_08_06_1	33	37	girl	0	1				yes	1	never	no		N/A: never	0						0			no
2	12	8	36_36002_08_07_1	Yes	Not very clean	No, neither	Yes, animal	No	5	Rural	3	1	1	0	no	no	1	1	0	completed class 12	Others	2	36_36002_08_07_1	27	46	boy	1	1	health side effect for woman			yes	1	always	no		N/A: never	0						0			no
3	12	8	36_36002_08_08_1	Yes	Clean	No, neither	Yes, animal	No		Rural	4	2	1	0	no	no	1	1	0	completed class 12	Brahmin/chhetri	3	36_36002_08_08_1	26	21	boy	1	0	husband migrated	1	180	yes	0	never	no		10 months ago	0						0			no
1	11	8	36_36002_08_09_1	Yes	Not very clean	Yes, animal	Yes, animal	No	7	Rural	2	1	1	0	no	no	1	0	0	completed secondary education	Others	3	36_36002_08_09_1	24	35	boy	0	1				yes	0	never	no		8 months ago	0						0			yes	3	2
2	3	8	36_36002_08_01_1	Yes	Not very clean	Yes, animal	Yes, animal	No	7	Rural	2	1	4	1	yes	yes	1	0	0	some primary school	Brahmin/chhetri	2	36_36002_08_01_1	35	56	boy	0	1				no		never	no		N/A: never	0						0			no
1	3	8	36_36002_08_10_1	No		No, neither	No nither	No	1	Rural	1		1	0	no	no	0	0	0	some primary school	Socially excluded	2	36_36002_08_10_1	23	10	girl	1	0		1	180	no		never	no		12 or more months ago	1	0	52	30	11 12	1	0			yes	6	0
3	99	8	36_36002_08_11_1	Yes	Clean	No, neither	No nither	No	1	Rural	4	2	1	0	no	no	1	0	1	never attended school/grade 1 not complete	Brahmin/chhetri	4	36_36002_08_11_1	28	31	girl	0	1	health side effect for woman			no		never	no		N/A: never	0						0			no
1	6	8	36_36002_08_12_1	Yes	Not very clean	Yes, human	No nither	No	7	Rural	1		3	1	yes	no	1	0	1	some secondary education	Socially excluded	2	36_36002_08_12_1	25	0	girl	1	1	baby being very small/ menstruation not started	1	60	yes	0	always	yes	1	1 month ago	0						0			yes	6	0
2	5	8	36_36002_08_13_1	No		No, neither	No nither	No	1	Rural	3	1	2	1	no	no	0	0	0	completed grade 5	Socially excluded	3	36_36002_08_13_1	24	20	boy	1	0	husband migrated	1	180	yes	1	sometimes	no		N/A: never	0						0			no
3	3	8	36_36002_08_14_1	Yes	Not very clean	No, neither	Yes, animal	No	7	Rural	2	1	4	1	yes	yes	1	0	0	some primary school	Socially excluded	2	36_36002_08_14_1	18	7	girl	1	0	husband migrated	1	180	yes	0	sometimes	no		N/A: never	0						0			yes	1	2
1	8	8	36_36002_08_15_1	Yes	Not very clean	No, neither	No nither	No	3	Rural	1		1	1	no	no	1	1	0	some secondary education	Brahmin/chhetri	1	36_36002_08_15_1	30	43	boy	0	1				yes	0	sometimes	no		N/A: never	0						0			yes	2	7
3	3	8	36_36002_08_16_1	Yes	Not very clean	No, neither	No nither	No	1	Rural	4	2	1	0	no	no	1	0	0	some primary school	Socially excluded	4	36_36002_08_16_1	25	59	boy	0	1	husband migrated			no		never	no		N/A: never	0						0			no
1	9	8	36_36002_08_17_1	Yes	Not very clean	No, neither	No nither	No	5	Rural	3	1	1	0	no	no	1	1	1	some secondary education	Socially excluded	3	36_36002_08_17_1	29	59	boy	0	1				no		always	no		N/A: never	0						0			yes	3	6
3	99	8	36_36002_08_18_1	Yes	Not very clean	No, neither	Yes, animal	No	7	Rural	1		2	1	no	no	1	0	0	never attended school/grade 1 not complete	Socially excluded	1	36_36002_08_18_1	19	3	boy	1	0		1	120	no		never	no		N/A: never	0						0			no
2	2	8	36_36002_08_19_1	Yes	Not very clean	No, neither	No nither	No	7	Rural	1		3	1	yes	no	1	0	0	some primary school	Socially excluded	2	36_36002_08_19_1	28	23	girl	0	2		1	65	no		never	no		N/A: never	0						0			yes	2	4
1	10	8	36_36002_08_02_1	Yes	Not very clean	No, neither	Yes, animal	No	8	Rural	4	2	1	0	no	no	1	0	0	completed secondary education	Socially excluded	3	36_36002_08_02_1	24	0	boy	1	1	baby being very small/ menstruation not started	1	180	yes	0	sometimes	no		N/A: never	0						0			yes	4	2
2	4	8	36_36002_08_03_1	Yes	Not very clean	No, neither	No nither	No	1	Rural	3	1	1	0	no	no	1	0	0	some primary school	Socially excluded	3	36_36002_08_03_1	25	42	girl	0	1	husband migrated			don't know		never	no		N/A: never	0						0			no
4	99	8	36_36002_08_04_1	Yes	Not very clean	No, neither	Yes, animal	No	7	Rural	1		3	1	no	no	0	0	0	never attended school/grade 1 not complete	Socially excluded	1	36_36002_08_04_1	26	13	girl	1	2		1	150	yes	0	never	no		N/A: never	0						0			no
2	2	8	36_36002_08_05_1							Rural	3	1	3	1	yes	no	0		0	some primary school	Socially excluded	2	36_36002_08_05_1	23	54	boy	0	1	husband migrated			no		never	no		7 months ago	0						0			yes	4	2
1	15	8	36_36002_08_06_1	No		Yes, animal	Yes, animal	No	7	Rural	1		4	1	yes	yes	0	0	1	never attended school/grade 1 not complete	Socially excluded	2	36_36002_08_06_1	22	15	boy	1	1		1	180	yes	0	sometimes	yes	2	4 months ago	1	1	4	15	7 10	1	0			yes	1	2
3	99	8	36_36002_08_07_1							Rural	4	2	1	0	no	no	1		0	never attended school/grade 1 not complete	Brahmin/chhetri	3	36_36002_08_07_1	25	1	boy	1	0	baby being very small/ menstruation not started	1	180	no		sometimes	no		N/A: never	0						0			no
1	15	8	36_36002_08_08_1	Yes	Not very clean	No, neither	No nither	No	1	Rural	1		1	0	no	no	1	0	0	never attended school/grade 1 not complete	Socially excluded	2	36_36002_08_08_1	25	37	boy	0	1				yes	0	sometimes	no		N/A: never	0						0			yes	2	6
3	99	8	36_36002_08_09_1	Yes	Clean	No, neither	Yes, animal	No	8	Rural	1		4	1	yes	yes	1	0	0	never attended school/grade 1 not complete	Socially excluded	2	36_36002_08_09_1	18	20	boy	1	0	health side effect for woman	1	90	no		sometimes	no		N/A: never	0						0			yes	3	3
4	15	2	43_43001_02_01_1	Yes	Clean	No, neither	No nither	No		Urban	5	2	1	0	no	no	1	1	1	never attended school/grade 1 not complete	Brahmin/chhetri	4	43_43001_02_01_1	30	39	boy	0	2	husband migrated			yes	1	sometimes	no		N/A: never	1	0	52	10	96	1	0			yes	0	0
1	9	2	43_43001_02_10_1	Yes	Clean	No, neither	No nither	No	7	Urban	4	2	1	0	no	no	1	0	1	some secondary education	Socially excluded	4	43_43001_02_10_1	21	8	girl	1	0		1	180	yes	1	never	no		N/A: never	0						0			no
1	3	2	43_43001_02_11_1	Yes	Not very clean	No, neither	No nither	No	7	Urban	1		3	1	yes	no	0	0	0	some primary school	Socially excluded	1	43_43001_02_11_1	31	37	boy	0	1				yes	0	never	yes	0	12 or more months ago	0						0			yes	2	32
1	99	2	43_43001_02_12_1	Yes	Clean	No, neither	No nither	No	7	Urban	4	2	2	1	no	no	1	0	0	never attended school/grade 1 not complete	Socially excluded	4	43_43001_02_12_1	28	25	boy	0	2				no		never	no		N/A: never	0						0			no
2	10	2	43_43001_02_13_1	Yes	Not very clean	No, neither	No nither	No	2	Urban	2	1	2	1	no	no	1	0	1	completed secondary education	Brahmin/chhetri	3	43_43001_02_13_1	35	5	boy	1	0	husband migrated	1	60	yes	0	never	no		N/A: never	0						0			no
1	5	2	43_43001_02_14_1	Yes	Not very clean	No, neither	No nither	No	7	Urban	4	2	3	1	yes	no	1	0	0	completed grade 5	Brahmin/chhetri	4	43_43001_02_14_1	27	33	girl	0	1				no		never	no		N/A: never	1	0	32	15	12 13 15	1	0			no
3	6	2	43_43001_02_15_1	Yes	Not very clean	No, neither	No nither	No	7	Urban	4	2	1	0	no	no	1	0	0	some secondary education	Brahmin/chhetri	4	43_43001_02_15_1	24	10	girl	1	1	husband migrated	1	180	don't know		never	no		N/A: never	0						0			no
1	10	2	43_43001_02_16_1	Yes	Clean	No, neither	No nither	No	5	Urban	4	2	1	0	no	no	1	1	1	completed secondary education	Socially excluded	4	43_43001_02_16_1	25	54	boy	0	1	want another child			no		always	no		12 or more months ago	0						0			no
2	9	2	43_43001_02_17_1	Yes	Clean	No, neither	No nither	No	7	Urban	5	2	1	0	no	no	1	0	0	some secondary education	Socially excluded	4	43_43001_02_17_1	23	33	girl	0	1	husband migrated			yes	1	never	no		12 or more months ago	1	0	50	60	3 4 5 15 96	1	0			no
1	12	2	43_43001_02_18_1	Yes	Clean	No, neither	No nither	No	1	Urban	4	2	1	0	no	no	1	0	1	completed class 12	Brahmin/chhetri	4	43_43001_02_18_1	22	24	boy	0	1				no		sometimes	no		N/A: never	0						0			yes	0	72
1	8	2	43_43001_02_19_1	Yes	Not very clean	No, neither	No nither	No	2	Urban	3	1	2	1	no	no	1	0	1	some secondary education	Socially excluded	2	43_43001_02_19_1	20	40	girl	0	1				no		sometimes	no		N/A: never	0						0			no
2	10	2	43_43001_02_02_1	Yes	Clean	No, neither	No nither	No	7	Urban	5	2	2	0	yes	no	1	0	0	completed secondary education	Socially excluded	4	43_43001_02_02_1	21	12	boy	1	0	husband migrated	1	180	yes	1	never	no		N/A: never	0						0			no
2	10	2	43_43001_02_03_1	Yes	Not very clean	Yes, animal	Yes, animal	No	1	Urban	3	1	1	0	no	no	0	0	0	completed secondary education	Brahmin/chhetri	3	43_43001_02_03_1	28	21	boy	1	0	husband migrated	1	180	no		never	no		12 or more months ago	0						0			yes	1	12
1	15	2	43_43001_02_04_1	Yes	Dirty	Yes, animal	Yes, animal	No	7	Urban	4	2	1	1	no	no	1	0	0	never attended school/grade 1 not complete	Socially excluded	4	43_43001_02_04_1	22	37	girl	0	1				no		sometimes	no		N/A: never	1	0	52	5	7 21	1	0			no
1	3	2	43_43001_02_05_1	Yes	Clean	No, neither	No nither	No	1	Urban	4	2	1	0	no	no	1	0	0	some primary school	Socially excluded	3	43_43001_02_05_1	24	39	boy	0	1				no		never	no		12 or more months ago	1	0	52	60	3 6 7	1	0			yes	1	12
3	99	2	43_43001_02_06_1	Yes	Not very clean	No, neither	No nither	No	7	Urban	5	2	4	1	yes	yes	1	0	0	never attended school/grade 1 not complete	Socially excluded	4	43_43001_02_06_1	20	35	girl	0	1	husband migrated			no		never	no		12 or more months ago	0						0			yes	2	6
1	12	2	43_43001_02_07_1	Yes	Dirty	No, neither	No nither	No	7	Urban	4	2	1	1	no	no	0	0	0	completed class 12	Socially excluded	4	43_43001_02_07_1	20	10	boy	1	0	baby being very small/ menstruation not started	1	139	no		never	no		N/A: never	0						0			yes	2	7
3	9	2	43_43001_02_08_1	Yes	Clean	No, neither	No nither	No	1	Urban	4	2	1	0	no	no	1	0	1	some secondary education	Brahmin/chhetri	3	43_43001_02_08_1	26	48	girl	0	1	husband migrated			yes	1	sometimes	no		12 or more months ago	0						0			yes	0	60
2	7	2	43_43001_02_09_1	Yes	Not very clean	No, neither	No nither	No	7	Urban	4	2	1	0	no	no	1	0	1	some secondary education	Socially excluded	4	43_43001_02_09_1	29	10	girl	1	0	husband migrated	1	164	don't know		never	no		N/A: never	0						0			no
3	15	2	43_43001_02_01_1	Yes	Clean	No, neither	Yes, animal	No	1	Urban	3	1	3	1	yes	no	1	0	1	never attended school/grade 1 not complete	Socially excluded	2	43_43001_02_01_1	33	22	boy	1	1	husband migrated	1	180	yes	0	never	no		12 or more months ago	0						0			no
3	5	2	43_43001_02_10_1	Yes	Clean	No, neither	No nither	No		Urban	4	2	1	0	no	no	1	1	1	completed grade 5	Brahmin/chhetri	3	43_43001_02_10_1	26	42	boy	0	2				yes	0	always	no		10 months ago	1	0	52	30	3 7	1	0			yes	2	4
2	12	2	43_43001_02_11_1	Yes	Clean	Yes, animal	Yes, animal	No	8	Urban	3	1	2	0	yes	no	1	0	1	completed class 12	Socially excluded	3	43_43001_02_11_1	26	27	girl	0	1	husband migrated			yes	1	never	no		12 or more months ago	0						0			no
1	8	2	43_43001_02_12_1	Yes	Not very clean	No, neither	No nither	No	1	Urban	2	1	1	0	no	no	1	0	1	some secondary education	Socially excluded	1	43_43001_02_12_1	32	39	girl	0	1				yes	1	always	no		N/A: never	0						0			yes	0	48
1	3	2	43_43001_02_13_1	Yes	Clean	Yes, animal	Yes, animal	No	8	Urban	3	1	2	1	yes	no	1	0	0	some primary school	Socially excluded	2	43_43001_02_13_1	28	23	boy	1	0		1	120	yes	0	never	no		N/A: never	0						0			no
2	99	2	43_43001_02_14_1	Yes	Dirty	Yes, animal	Yes, animal	No	7	Urban	3	1	1	0	no	no	1	0	0	never attended school/grade 1 not complete	Socially excluded	2	43_43001_02_14_1	39	37	boy	0	1				yes	0	never	no		12 or more months ago	0						0			yes	0	52
2	8	2	43_43001_02_15_1	Yes	Clean	No, neither	No nither	No	3	Urban	3	1	1	0	no	no	1	1	1	some secondary education	Socially excluded	3	43_43001_02_15_1	23	34	boy	0	1	husband migrated			no		sometimes	no		12 or more months ago	1	0	52	120	3 5 7 13 14	1	0			yes	1	7
1	4	2	43_43001_02_16_1	Yes	Not very clean	No, neither	Yes, animal	Yes	1	Urban	3	1	3	1	yes	no	1	0	0	some primary school	Socially excluded	2	43_43001_02_16_1	20	4	boy	1	1		1	150	yes	1	never	no		12 or more months ago	1	0	48	60	4 7 9 10 11 12 13 14 15 16	1	0			yes	4	1
1	12	2	43_43001_02_17_1	Yes	Clean	No, neither	No nither	No	3	Urban	3	1	1	0	no	no	1	1	1	completed class 12	Socially excluded	3	43_43001_02_17_1	23	32	boy	0	1				yes	1	always	no		12 or more months ago	1	0	52	30	4 6	1	0			yes	2	1
2	6	2	43_43001_02_18_1	Yes	Dirty	No, neither	No nither	No	3	Urban	2	1	1	0	no	no	1	1	1	some secondary education	Socially excluded	1	43_43001_02_18_1	21	27	girl	0	1	husband migrated			yes	0	sometimes	no		12 or more months ago	0						0			yes	1	6
1	1	2	43_43001_02_19_1	Yes	Dirty	No, neither	No nither	No	7	Urban	4	2	4	1	yes	yes	1	0	0	some primary school	Socially excluded	3	43_43001_02_19_1	21	30	boy	0	1				yes	0	always	no		12 or more months ago	1	0	52	10	7 12 15	1	0			yes	3	0
1	3	2	43_43001_02_02_1	Yes	Not very clean	No, neither	No nither	No	7	Urban	1		3	1	yes	no	1	0	0	some primary school	Socially excluded	2	43_43001_02_02_1	21	34	boy	0	1				yes	0	never	yes	0	12 or more months ago	0						0			no
2	15	2	43_43001_02_03_1	Yes	Not very clean	No, neither	Yes, animal	No	7	Urban	3	1	1	0	no	no	1	0	0	never attended school/grade 1 not complete	Socially excluded	3	43_43001_02_03_1	27	50	boy	0	1	husband migrated			no		never	no		12 or more months ago	1	0	52	60	7 15 16	1	1	0	52	yes	0	52
2	4	2	43_43001_02_04_1	Yes	Clean	No, neither	No nither	No	96	Urban	2	1	1	0	no	no	1	0	0	some primary school	Socially excluded	2	43_43001_02_04_1	24	8	boy	0	0	husband migrated	1	180	yes	1	never	no		N/A: never	0						0			yes	3	1
2	6	2	43_43001_02_05_1	Yes	Dirty	No, neither	No nither	No	8	Urban	2	1	4	1	no	yes	1	0	0	some secondary education	Socially excluded	2	43_43001_02_05_1	23	11	boy	1	2	other	1	180	yes	1	sometimes	no		N/A: never	0						0			yes	2	2
2	15	2	43_43001_02_06_1	No		No, neither	Yes, animal	No	7	Urban	1		2	1	yes	no	0	0	0	never attended school/grade 1 not complete	Socially excluded	1	43_43001_02_06_1	27	33	girl	0	1				yes	0	never	no		12 or more months ago	1	0	52	30	7 10 12 15	1	0			no
4	15	2	43_43001_02_07_1	Yes	Clean	No, neither	No nither	No	3	Urban	2	1	1	1	no	no	1	1	1	never attended school/grade 1 not complete	Socially excluded	1	43_43001_02_07_1	21	12	boy	1	0		1	5	yes	0	never	no		N/A: never	0						0			don't know
2	4	2	43_43001_02_08_1	Yes	Not very clean	No, neither	No nither	No		Urban	3	1	1	0	no	no	1	1	1	some primary school	Brahmin/chhetri	3	43_43001_02_08_1	33	39	boy	0	1				yes	0	never	no		12 or more months ago	0						0			yes	2	4
2	5	2	43_43001_02_09_1	Yes	Clean	No, neither	No nither	No	3	Urban	2	1	1	0	no	no	1	1	1	completed grade 5	Socially excluded	2	43_43001_02_09_1	35	55	girl	0	1	husband migrated			yes	1	never	no		12 or more months ago	0						1	0	52	yes	0	52
2	10	4	43_43001_04_01_1	Yes	Not very clean	No, neither	No nither	No	2	Urban	5	2	2	0	yes	no	1	0	1	completed secondary education	Socially excluded	5	43_43001_04_01_1	39	20	boy	1	0		1	180	no		always	no		N/A: never	0						0			no
2	6	4	43_43001_04_10_1	Yes	Not very clean	No, neither	Yes, animal	No	1	Urban	2	1	3	1	yes	no	0	0	0	some secondary education	Socially excluded	2	43_43001_04_10_1	28	14	boy	1	0	husband migrated	1	180	yes	0	never	no		N/A: never	0						0			no
2	8	4	43_43001_04_11_1	Yes	Clean	No, neither	No nither	No	7	Urban	5	2	1	0	no	no	1	0	1	some secondary education	Socially excluded	4	43_43001_04_11_1	32	59	boy	0	1	husband migrated			yes	1	never	no		N/A: never	0						0			yes	0	8
1	7	4	43_43001_04_12_1	Yes	Not very clean	No, neither	No nither	No	3	Urban	1		1	0	no	no	0	1	1	some secondary education	Socially excluded	1	43_43001_04_12_1	28	19	boy	1	0		1	180	yes	1	sometimes	no		N/A: never	0						0			no
3	9	4	43_43001_04_13_1	Yes	Clean	No, neither	No nither	No		Urban	3	1	1	0	no	no	1	1	1	some secondary education	Socially excluded	3	43_43001_04_13_1	35	54	girl	0	1	husband migrated			no		never	no		N/A: never	0						0			no
2	5	4	43_43001_04_14_1	Yes	Not very clean	No, neither	No nither	No	7	Urban	5	2		0	no	no		0	0	completed grade 5	Socially excluded	4	43_43001_04_14_1	28	22	girl	1	1	husband migrated	1	170	yes	1	never	no		N/A: never	0						0			no
2	5	4	43_43001_04_15_1							Urban	3	1	1	0	no	no	0		0	completed grade 5	Brahmin/chhetri	3	43_43001_04_15_1	27	53	boy	0	1	husband migrated			yes	1	never	no		N/A: never	0						0			yes	0	48
2	99	4	43_43001_04_16_1	Yes	Not very clean	No, neither	Yes, animal	No	1	Urban	2	1	3	1	yes	no	1	0	0	never attended school/grade 1 not complete	Brahmin/chhetri	2	43_43001_04_16_1	37	18	girl	1	1	husband migrated	1	150	yes	1	never	no		12 or more months ago	0						1	0	48	no
2	12	4	43_43001_04_17_1	Yes	Clean	No, neither	No nither	No	1	Urban	4	2	1	0	no	no	1	0	0	completed class 12	Brahmin/chhetri	4	43_43001_03_17_1	23	50	boy	0	1				yes	1	sometimes	no		12 or more months ago	0						0			yes	1	1
2	10	4	43_43001_04_18_1	Yes	Not very clean	No, neither	No nither	No	7	Urban	3	1	3	1	no	no	1	0	1	completed secondary education	Socially excluded	2	43_43001_04_18_1	26	37	boy	0	1	husband migrated			yes	1	never	no		N/A: never	0						0			yes	1	5
2	9	4	43_43001_04_19_1	Yes	Clean	No, neither	No nither	No	1	Urban	4	2	1	0	no	no	1	0	1	some secondary education	Brahmin/chhetri	3	43_43001_04_19_1	24	6	girl	1	0	health side effect for child	1	180	yes	0	never	no		N/A: never	0						0			no
2	6	4	43_43001_04_02_1	Yes	Dirty	No, neither	Yes, animal	No	1	Urban	4	2	1	0	no	no	0	0	0	some secondary education	Brahmin/chhetri	4	43_43001_04_02_1	21	13	boy	1	1	husband migrated	1	180	yes	0	never	no		N/A: never	0						0			yes	1	4
1	11	4	43_43001_04_03_1	No		No, neither	No nither	No	1	Urban	2	1	1	0	no	no	0	0	1	completed secondary education	Brahmin/chhetri	2	43_43001_04_03_1	20	19	boy	1	0		1	120	don't know		sometimes	no		N/A: never	0						0			no
1	9	4	43_43001_04_04_1	Yes	Clean	No, neither	No nither	No	3	Urban	4	2	1	0	no	no	1	1	1	some secondary education	Brahmin/chhetri	3	43_43001_04_04_1	25	55	girl	0	1				yes	1	always	yes	1	5 months ago	0						0			yes	2	4
3	5	4	43_43001_04_05_1	Yes	Not very clean	No, neither	No nither	No	1	Urban	4	2	3	1	yes	no	0	0	1	completed grade 5	Brahmin/chhetri	3	43_43001_04_05_1	25	15	boy	1	0	husband migrated	1	150	yes	0	always	no		10 months ago	1	0	37	60	7	0	0			no
1	9	4	43_43001_04_06_1	Yes	Not very clean	No, neither	No nither	No	5	Urban	4	2	1	0	no	no	1	1	1	some secondary education	Socially excluded	4	43_43001_04_06_1	31	21	girl	1	0		0		yes	0	sometimes	yes	1	3 months ago	0						1	1	8	no
1	10	4	43_43001_04_07_1	Yes	Clean	No, neither	No nither	No	1	Urban	4	2	3	1	no	no	1	0	1	completed secondary education	Brahmin/chhetri	4	43_43001_04_07_1	36	45	girl	0	1				yes	0	sometimes	no		N/A: never	1	0	48	15	7 96	1	0			no
2	8	4	43_43001_04_08_1	No		Yes, human	Yes, animal	No	1	Urban	1		1	0	no	no	0	0	0	some secondary education	Brahmin/chhetri	1	43_43001_04_08_1	22	29	boy	0	2				yes	1	sometimes	no		12 or more months ago	0						1	0	48	no
2	5	4	43_43001_04_09_1	Yes	Not very clean	No, neither	No nither	No	7	Urban	4	2	3	1	no	no	1	0	1	completed grade 5	Socially excluded	4	43_43001_04_09_1	24	57	girl	0	1	husband migrated			no		sometimes	no		N/A: never	0						0			yes	2	5
3	10	4	43_43001_04_01_1	Yes	Not very clean	No, neither	Yes, animal	No	8	Urban	3	1	1	1	no	no	1	0	1	completed secondary education	Brahmin/chhetri	3	43_43001_04_01_1	23	31	girl	0	1	want another child			yes	0	sometimes	no		12 or more months ago	1	0	48	1	8 9 10 11 14	1	0			yes	0	48
13	10	4	43_43001_04_10_1	Yes	Clean	No, neither	No nither	No	1	Urban	5	2	1	0	no	no	1	0	1	completed secondary education	Brahmin/chhetri	4	43_43001_04_10_1	22	11	girl	1	0	husband migrated	1	180	yes	0	always	no		12 or more months ago	0						0			no
3	10	4	43_43001_04_11_1	Yes	Not very clean	Yes, animal	Yes, animal	No	1	Urban	4	2	1	0	no	no	1	0	1	completed secondary education	Brahmin/chhetri	4	43_43001_04_11_1	23	2	girl	1	1	baby being very small/ menstruation not started	1	180	yes	0	never	no		N/A: never	0						0			no
1	14	4	43_43001_04_12_1	Yes	Not very clean	No, neither	yes both	No	3	Urban	3	1	2	1	no	no	1	1	1	higher education	Brahmin/chhetri	3	43_43001_04_12_1	21	20	girl	0	0		1	130	no		always	no		N/A: never	0						1	0	1	no
1	8	4	43_43001_04_13_1	Yes	Clean	Yes, animal	No nither	No	7	Urban	4	2	1	0	no	no	1	0	1	some secondary education	Brahmin/chhetri	4	43_43001_04_13_1	24	32	boy	0	1				yes	1	never	no		N/A: never	0						0			no
2	8	4	43_43001_04_14_1	Yes	Not very clean	No, neither	No nither	No	8	Urban	5	2	1	0	no	no	1	0	1	some secondary education	Brahmin/chhetri	5	43_43001_04_14_1	23	7	girl	0	0	husband migrated	1	100	yes	1	never	no		12 or more months ago	0						0			yes	1	4
1	10	4	43_43001_04_15_1	Yes	Clean	No, neither	No nither	No	8	Urban	4	2	1	0	no	no	1	0	1	completed secondary education	Others	3	43_43001_04_15_1	27	41	boy	0	1				no		never	no		12 or more months ago	0						0			yes	1	4
1	4	4	43_43001_04_16_1	Yes	Clean	No, neither	No nither	No	3	Urban	4	2	1	0	no	no	0	1	0	some primary school	Brahmin/chhetri	4	43_43001_04_16_1	29	34	boy	0	1				yes	0	always	no		12 or more months ago	0						0			yes	2	3
1	8	4	43_43001_04_17_1	Yes	Not very clean	No, neither	No nither	No	7	Urban	2	1	1	0	no	no	0	0	0	some secondary education	Socially excluded	1	43_43001_04_17_1	20	23	boy	1	0		1	90	yes	0	never	no		N/A: never	0						0			no
4	15	4	43_43001_04_18_1	Yes	Dirty	No, neither	No nither	No	7	Urban	4	2	1	0	no	no	1	0	1	never attended school/grade 1 not complete	Brahmin/chhetri	4	43_43001_04_18_1	27	53	girl	0	1				yes	0	never	no		N/A: never	0						0			yes	1	48
3	0	4	43_43001_04_19_1	Yes	Clean	No, neither	No nither	No	1	Urban	4	2	1	0	no	no	1	0	1	never attended school/grade 1 not complete	Brahmin/chhetri	4	43_43001_04_19_1	40	22	boy	1	0	husband migrated	1	180	yes	0	never	no		12 or more months ago	0						0			no
1	12	4	43_43001_04_02_1	Yes	Clean	No, neither	No nither	No	1	Urban	4	2	1	0	no	no	1	0	1	completed class 12	Brahmin/chhetri	4	43_43001_04_02_1	23	13	girl	1	0		1	40	yes	0	always	no		N/A: never	0						0			yes	0	30
1	4	4	43_43001_04_03_1	Yes	Not very clean	No, neither	Yes, animal	No	7	Urban	1		1	0	no	no	0	0	0	some primary school	Brahmin/chhetri	1	43_43001_04_03_1	30	57	boy	0	1				yes	0	never	no		12 or more months ago	0						0			yes	10	3
1	10	4	43_43001_04_04_1	Yes	Clean	No, neither	No nither	No	3	Urban	4	2	1	0	no	no	1	1	1	completed secondary education	Brahmin/chhetri	4	43_43001_04_04_1	24	42	boy	0	1				yes	0	always	no		N/A: never	0						0			yes	1	12
1	14	4	43_43001_04_05_1	Yes	Clean	No, neither	No nither	No	7	Urban	4	2	1	0	no	no	1	0	0	higher education	Brahmin/chhetri	3	43_43001_04_05_1	22	10	boy	1	0		1	150	don't know		sometimes	no		N/A: never	0						0			no
1	5	4	43_43001_04_06_1	Yes	Not very clean	No, neither	No nither	No	7	Urban	3	1	2	1	no	no	0	0	1	completed grade 5	Brahmin/chhetri	2	43_43001_04_06_1	25	58	girl	0	1				yes	0	never	no		N/A: never	0						0			yes	1	3
2	3	4	43_43001_04_07_1	Yes	Clean	No, neither	No nither	No	8	Urban	3	1	1	0	no	no	1	0	1	some primary school	Others	3	43_43001_04_07_1	29	34	boy	0	1	husband migrated			no		never	no		12 or more months ago	1	0	48	15	1 2 3 7 11 16	1	0			yes	1	4
1	14	4	43_43001_04_08_1	Yes	Clean	No, neither	No nither	No	5	Urban	5	2	1	0	no	no	1	1	1	higher education	Brahmin/chhetri	5	43_43001_04_08_1	28	51	boy	0	1				yes	1	always	no		9 months ago	0						1	0	9	no
4	99	4	43_43001_04_09_1	Yes	Not very clean	No, neither	No nither	No	8	Urban	3	1	1	0	no	no	1	0	1	never attended school/grade 1 not complete	Brahmin/chhetri	2	43_43001_04_09_1	20	28	girl	1	0	husband migrated			yes	0	never	no		8 months ago	0						0			yes	1	5
2	1	9	43_43001_09_01_1	Yes	Clean	No, neither	No nither	No	96	Urban	3	1	1	0	no	no	0	0	0	some primary school	Brahmin/chhetri	2	43_43001_09_01_1	28	38	girl	0	1	husband migrated			yes	1	always	no		12 or more months ago	0						0			yes	2	8
3	1	9	43_43001_09_10_1	Yes	Not very clean	No, neither	No nither	No	7	Urban	4	2	1	0	no	no	1	0	1	some primary school	Brahmin/chhetri	4	43_43001_09_10_1	23	10	boy	1	1		1	60	yes	0	sometimes	no		12 or more months ago	0						1	3	0	yes	1	4
1	7	9	43_43001_09_11_1	Could not observe		No, neither	Yes, animal	No	7	Urban	4	2	1	0	no	no	1	0	0	some secondary education	Brahmin/chhetri	4	43_43001_09_11_1	21	3	girl	1	0		1	180	yes	0	never	no		N/A: never	0						0			no
4	99	9	43_43001_09_12_1	Yes	Not very clean	No, neither	Yes, animal	No	7	Urban	3	1	1	0	no	no	1	0	1	never attended school/grade 1 not complete	Brahmin/chhetri	3	43_43001_09_12_1	20	2	girl	1	0	health side effect for child	1	90	yes	0	sometimes	no		7 months ago	0						1	1	0	no
2	7	9	43_43001_09_13_1	Yes	Not very clean	No, neither	No nither	No	96	Urban	3	1	2	1	no	no	0	0	0	some secondary education	Socially excluded	3	43_43001_09_13_1	20	20	boy	2	0	husband migrated	1	180	yes	1	never	no		N/A: never	0						0			yes	1	8
1	8	9	43_43001_09_14_1	Yes	Not very clean	No, neither	No nither	No	8	Urban	4	2	1	0	no	no	1	0	0	some secondary education	Socially excluded	3	43_43001_09_14_1	22	44	boy	0	1				yes	1	never	no		N/A: never	0						0			no
2	3	9	43_43001_09_15_1	No		No, neither	No nither	No	7	Urban	2	1	3	1	yes	no	0	0	0	some primary school	Socially excluded	1	43_43001_09_15_1	25	26	girl	0	1				yes	0	sometimes	no		N/A: never	0						0			no
2	4	9	43_43001_09_16_1	Yes	Clean	No, neither	No nither	No	7	Urban	4	2	1	0	no	no	1	0	0	some primary school	Brahmin/chhetri	3	43_43001_09_16_1	30	40	boy	0	2				yes	0	sometimes	no		12 or more months ago	0						0			no
13	6	9	43_43001_09_17_1	Yes	Dirty	Yes, animal	Yes, animal	No	7	Urban	2	1	2	0	yes	no	1	0	1	some secondary education	Socially excluded	2	43_43001_09_17_1	20	20	boy	1	0		1	90	yes	0	sometimes	yes	1	3	0						1	1	13	no
2	4	9	43_43001_09_18_1	Yes	Not very clean	Yes, animal	Yes, animal	No	3	Urban	3	1	1	0	no	no	0	1	0	some primary school	Socially excluded	3	43_43001_09_18_1	19	48	boy	0	1	husband migrated			yes	0	sometimes	no		12 or more months ago	0						1	3	40	no
3	5	9	43_43001_09_19_1	Yes	Clean	No, neither	No nither	No	7	Urban	3	1	1	0	no	no	1	0	1	completed grade 5	Brahmin/chhetri	3	43_43001_09_19_1	25	26	boy	0	1				yes	1	sometimes	no		N/A: never	0						0			no
1	10	9	43_43001_09_02_1	Yes	Clean	No, neither	No nither	No	5	Urban	3	1	1	0	no	no	1	1	1	completed secondary education	Brahmin/chhetri	3	43_43001_09_02_1	25	14	boy	1	1		1	180	no		sometimes	no		N/A: never	0						0			yes	2	4
1	8	9	43_43001_09_03_1	Yes	Dirty	Yes, animal	Yes, animal	Yes	3	Urban	3	1	3	1	yes	no	1	1	0	some secondary education	Brahmin/chhetri	2	43_43001_09_03_1	27	39	boy	0	2				yes	0	sometimes	no		12 or more months ago	1	0	16	30	3 4 11 12 14 15	1	1	6	0	no
2	11	9	43_43001_09_04_1	Yes	Not very clean	No, neither	No nither	No	7	Urban	2	1	1	0	no	no	1	0	1	completed secondary education	Brahmin/chhetri	1	43_43001_09_04_1	25	43	girl	0	1	husband migrated			yes	0	always	no		N/A: never	0						0			yes	3	6
1	5	9	43_43001_09_05_1	Yes	Not very clean	No, neither	No nither	No	7	Urban	3	1	1	0	no	no	1	0	1	completed grade 5	Socially excluded	2	43_43001_09_05_1	25	3	girl	1	1	don't know what to do	1	10	yes	1	never	no		N/A: never	0						0			no
2	8	9	43_43001_09_06_1	Yes	Clean	Yes, animal	Yes, animal	No	7	Urban	4	2	1	0	no	no	1	0	0	some secondary education	Socially excluded	3	43_43001_09_06_1	22	28	boy	0	1	husband migrated			yes	1	sometimes	no		N/A: never	0						0			yes	2	9
2	6	9	43_43001_09_07_1	Yes	Clean	No, neither	No nither	No	7	Urban	4	2	1	1	no	no	1	0	1	some secondary education	Socially excluded	4	43_43001_09_07_1	21	17	girl	1	0	husband migrated	1	15	no		always	no		N/A: never	0						0			yes	0	0
2	7	9	43_43001_09_08_1	Yes	Not very clean	No, neither	Yes, animal	No		Urban	3	1	4	1	yes	yes	1	1	0	some secondary education	Socially excluded	2	43_43001_09_08_1	25	13	girl	1	1	husband migrated	1	30	yes	1	always	no		N/A: never	0						0			no
3	99	9	43_43001_09_09_1	Yes	Clean	No, neither	No nither	No	3	Urban	2	1	1	0	no	no	1	1	1	never attended school/grade 1 not complete	Brahmin/chhetri	2	43_43001_09_09_1	18	10	girl	1	0		1	150	yes	1	sometimes	no		N/A: never	0						0			no
4	15	9	43_43001_09_54_01_1	Yes	Not very clean	No, neither	Yes, animal	No	96	Urban	2	1	4	1	yes	yes	0	0	1	never attended school/grade 1 not complete	Socially excluded	2	43_43001_09_54_01_1	19	9	girl	1	0	husband migrated	1	160	no		sometimes	no		N/A: never	0						0			yes	0	14
2	11	9	43_43001_09_54_10_1	Yes	Not very clean	No, neither	No nither	No		Urban	4	2	1	0	no	no	1	1	0	completed secondary education	Brahmin/chhetri	4	43_43001_09_54_10_1	28	14	boy	1	0		1	90	yes	1	sometimes	no		N/A: never	0						0			yes	3	0
2	8	9	43_43001_09_54_11_1	Yes	Clean	No, neither	No nither	No	3	Urban	4	2	1	0	no	no	1	1	1	some secondary education	Brahmin/chhetri	3	43_43001_09_54_11_1	37	40	girl	0	1				no		sometimes	no		N/A: never	0						0			no
1	8	9	43_43001_09_54_12_1	Yes	Clean	No, neither	No nither	No		Urban	5	2	1	0	no	no	1	1	1	some secondary education	Brahmin/chhetri	4	43_43001_09_54_12_1	29	29	boy	0	1				yes	0	sometimes	no		9 months ago	0						0			yes	3	1
3	10	9	43_43001_09_54_13_1	No		No, neither	No nither	No		Urban	4	2	1	0	no	no	1	1	1	completed secondary education	Brahmin/chhetri	3	43_43001_09_54_13_1	17	10	boy	1	0		1	180	yes	0	always	yes	1	1 month ago	0						1	1	2	yes	3	0
1	8	9	43_43001_09_54_14_1	Yes	Dirty	Yes, human	No nither	No	7	Urban	3	1	1	0	no	no	1	0	0	some secondary education	Brahmin/chhetri	2	43_43001_09_54_14_1	38	9	girl	1	0		0		yes	0	sometimes	no		9 months ago	1	2	1	15	21 96	1	0			yes	3	0
2	9	9	43_43001_09_54_15_1	Yes	Clean	No, neither	No nither	No	7	Urban	3	1	1	0	no	no	1	0	1	some secondary education	Brahmin/chhetri	3	43_43001_09_54_15_1	30	40	boy	0	1	husband migrated			don't know		never	yes	3	3	1	5	2	10	98	1	1	5	0	yes	2	9
4	15	9	43_43001_09_54_16_1	Yes	Not very clean	No, neither	No nither	No	3	Urban	2	1	2	1	no	no	1	1	1	never attended school/grade 1 not complete	Socially excluded	1	43_43001_09_54_16_1	22	7	boy	1	1	husband migrated	1	150	no		sometimes	no		N/A: never	0						0			no
2	12	9	43_43001_09_54_17_1	Yes	Not very clean	Yes, animal	Yes, animal	No	3	Urban	3	1	1	0	no	no	0	1	0	completed class 12	Brahmin/chhetri	3	43_43001_09_54_17_1	29	49	boy	0	1	husband migrated			yes	1	always	no		12 or more months ago	0						1	1	0	yes	2	4
2	10	9	43_43001_09_54_18_1	Yes	Clean	No, neither	No nither	No	3	Urban	4	2	1	0	no	no	1	1	1	completed secondary education	Brahmin/chhetri	3	43_43001_09_54_18_1	26	11	boy	1	1	husband migrated	1	120	yes	1	sometimes	no		N/A: never	0						0			no
13	99	9	43_43001_09_54_19_1	Yes	Not very clean	No, neither	No nither	No	7	Urban	3	1	1	0	no	no	1	0	1	never attended school/grade 1 not complete	Brahmin/chhetri	3	43_43001_09_54_19_1	24	19	girl	1	0	husband migrated	1	150	yes	0	sometimes	no		N/A: never	0						0			yes	2	1
2	3	9	43_43001_09_54_02_1	Yes	Dirty	Yes, human	No nither	No	7	Urban	2	1	3	1	no	no	1	0	0	some primary school	Socially excluded	2	43_43001_09_54_02_1	20	28	boy	0	2	husband migrated			yes	1	never	yes	2	4 months ago	0						1	1	0	no
2	7	9	43_43001_09_54_03_1	Yes	Not very clean	Yes, animal	Yes, animal	No	7	Urban	2	1	2	1	no	no	1	0	0	some secondary education	Socially excluded	1	43_43001_09_54_03_1	26	52	boy	0	1	husband migrated			yes	1	never	no		N/A: never	0						0			no
2	12	9	43_43001_09_54_04_1	Yes	Not very clean	Yes, animal	Yes, animal	No	7	Urban	4	2	1	0	no	no	1	0	1	completed class 12	Brahmin/chhetri	3	43_43001_09_54_04_1	24	9	boy	1	0	husband migrated	1	180	yes	1	sometimes	no		N/A: never	0						0			yes	2	1
4	15	9	43_43001_09_54_05_1	Yes	Clean	No, neither	No nither	No	7	Urban	4	2	1	0	no	no	1	0	1	never attended school/grade 1 not complete	Brahmin/chhetri	3	43_43001_09_54_05_1	24	35	girl	0	1	husband migrated			yes	0	sometimes	no		7 months ago	0						0			yes	1	12
4	15	9	43_43001_09_54_06_1	No		No, neither	No nither	No	96	Urban	3	1	4	1	yes	no	0	0	0	never attended school/grade 1 not complete	Socially excluded	3	43_43001_09_54_06_1	16	11	boy	1	0		1	180	yes	0	sometimes	yes	1	<1 month ago	1	1	0	60	7 10	1	0			no
3	2	9	43_43001_09_54_07_1	Yes	Clean	No, neither	No nither	No	3	Urban	4	2	1	0	no	no	1	1	1	some primary school	Brahmin/chhetri	3	43_43001_09_54_07_1	32	42	boy	0	1				yes	1	always	no		12 or more months ago	1	1	10	15	15 21 96	0	1	3	8	yes	2	1
2	0	9	43_43001_09_54_08_1	Yes	Not very clean	Yes, animal	Yes, animal	No	7	Urban	3	1	1	1	no	no	1	0	1	never attended school/grade 1 not complete	Socially excluded	2	43_43001_09_54_08_1	33	38	boy	0	1	husband migrated			yes	0	never	no		N/A: never	0						0			no
2	9	9	43_43001_09_54_09_1	Yes	Not very clean	Yes, animal	Yes, animal	No	5	Urban	4	2	1	0	no	no	1	1	0	some secondary education	Socially excluded	3	43_43001_09_54_09_1	21	31	girl	0	1	husband migrated			yes	0	sometimes	no		N/A: never	0						0			yes	0	0
1	7	2	43_43002_02_55_01_1	Yes	Not very clean	No, neither	Yes, animal	No	7	Rural	2	1	1	0	no	no	1	0	0	some secondary education	Socially excluded	2	43_43002_02_55_01_1	23	49	boy	0	1				yes	1	never	no		N/A: never	1	1	18	20	96	0	0			no
2	2	2	43_43002_02_55_10_1	Yes	Dirty	Yes, animal	Yes, animal	No	7	Rural	1		1	0	no	no	1	0	0	some primary school	Socially excluded	1	43_43002_02_55_10_1	24	32	boy	0	1				yes	0	never	yes	1	3 months ago	1	1	8	20	11 96	1	0			yes	1	12
2	3	2	43_43002_02_55_11_1	Yes	Dirty	Yes, animal	Yes, animal	No	7	Rural	2	1	1	0	no	no	1	0	0	some primary school	Socially excluded	1	43_43002_02_55_11_1	20	25	girl	0	1				no		sometimes	no		N/A: never	0						0			no
3	15	2	43_43002_02_55_12_1	Yes	Clean	No, neither	No nither	No	7	Rural	3	1	1	0	no	no	1	0	1	never attended school/grade 1 not complete	Others	2	43_43002_02_55_12_1	24	7	girl	1	0		1	171	no		sometimes	yes	1	3	1	1	12	120	96	1	0			yes	1	13
2	3	2	43_43002_02_55_13_1	Yes	Dirty	Yes, animal	Yes, animal	Yes	7	Rural	1		4	1	yes	yes	0	0	0	some primary school	Socially excluded	1	43_43002_02_55_13_1	31	30	boy	0	1				no		sometimes	no		12 or more months ago	0						1	0	60	yes	2	0
1	7	2	43_43002_02_55_14_1	Yes	Not very clean	Yes, animal	Yes, animal	No	7	Rural	1		1	0	no	no	1	0	0	some secondary education	Socially excluded	1	43_43002_02_55_14_1	22	1	boy	1	1	baby being very small/ menstruation not started	1	180	yes	0	sometimes	no		12 or more months ago	0						0			yes	1	16
2	3	2	43_43002_02_55_15_1	Yes	Not very clean	No, neither	No nither	No	7	Rural	2	1	3	1	yes	no	0	0	0	some primary school	Socially excluded	2	43_43002_02_55_15_1	26	24	girl	0	2	husband migrated			yes	1	never	no		12 or more months ago	0						1	1	55	yes	2	11
1	9	2	43_43002_02_55_16_1	Yes	Clean	No, neither	No nither	No	7	Rural	2	1	2	1	no	no	1	0	1	some secondary education	Socially excluded	2	43_43002_02_55_16_1	31	11	boy	1	1		1	180	yes	1	sometimes	yes	2	1 month ago	0						0			no
2	7	2	43_43002_02_55_17_1	Yes	Not very clean	No, neither	No nither	No	7	Rural	3	1	2	1	no	no	1	0	0	some secondary education	Socially excluded	2	43_43002_02_55_17_1	26	31	boy	0	2				no		never	yes	1	<1 month ago	0						1	1	3	yes	2	15
2	4	2	43_43002_02_55_18_1	Yes	Dirty	Yes, animal	Yes, animal	No	7	Rural	1		1	0	no	no	0	0	0	some primary school	Socially excluded	1	43_43002_02_55_18_1	21	28	girl	0	1	husband migrated			yes	0	always	no		N/A: never	0						0			yes	1	2
4	99	2	43_43002_02_55_19_1	Yes	Not very clean	No, neither	Yes, animal	No	7	Rural	1		1	0	no	no	1	0	1	never attended school/grade 1 not complete	Socially excluded	1	43_43002_02_55_19_1	18	19	boy	1	0	husband migrated	1	178	yes	1	never	no		N/A: never	0						0			no
2	99	2	43_43002_02_55_02_1	Yes	Dirty	No, neither	No nither	No	3	Rural	2	1	3	1	yes	no	1	1	0	never attended school/grade 1 not complete	Socially excluded	1	43_43002_02_55_02_1	21	1	boy	1	1	husband migrated	1	180	yes	0	sometimes	yes	1	1 month ago	0						1	2	8	no
2	15	2	43_43002_02_55_03_1	Yes	Dirty	No, neither	Yes, animal	No	8	Rural	1		1	0	no	no	1	0	0	never attended school/grade 1 not complete	Socially excluded	1	43_43002_02_55_03_1	36	32	boy	0	1	husband migrated			yes	1	sometimes	no		12 or more months ago	1	0	48	30	10 11 12 13 14 15 21	1	1	0	52	yes	2	8
1	5	2	43_43002_02_55_04_1	Yes	Not very clean	Yes, animal	Yes, animal	No	7	Rural	1		2	1	no	no	1	0	0	completed grade 5	Socially excluded	1	43_43002_02_55_04_1	28	30	girl	0	1				yes	1	never	no		N/A: never	1	1	16	120	7 8	1	0			yes	1	12
2	3	2	43_43002_02_55_05_1	Yes	Clean	No, neither	Yes, animal	No	7	Rural	2	1	2	1	no	no	0	0	0	some primary school	Socially excluded	2	43_43002_02_55_05_1	25	36	girl	0	2	husband migrated			yes	0	never	yes	1	5 months ago	1	1	20	30	96	1	0			yes	2	13
1	8	2	43_43002_02_55_06_1	Yes	Dirty	Yes, animal	Yes, animal	No	7	Rural	1		3	1	yes	no	0	0	0	some secondary education	Socially excluded	1	43_43002_02_55_06_1	25	25	boy	0	1				yes	1	never	no		12 or more months ago	0						0			no
2	12	2	43_43002_02_55_07_1	Yes	Clean	No, neither	Yes, animal	No	7	Rural	3	1	1	0	no	no	1	0	1	completed class 12	Socially excluded	3	43_43002_02_55_07_1	27	10	boy	1	0	husband migrated	1	50	don't know		never	no		12 or more months ago	0						0			yes	3	9
2	99	2	43_43002_02_55_08_1	Yes	Not very clean	No, neither	No nither	No	7	Rural	1		2	1	yes	no	1	0	0	never attended school/grade 1 not complete	Socially excluded	1	43_43002_02_55_08_1	34	58	boy	0	1				no		sometimes	no		12 or more months ago	0						0			yes	1	8
2	5	2	43_43002_02_55_09_1	No		No, neither	Yes, animal	No	7	Rural	1		3	1	yes	no	1	0	0	completed grade 5	Socially excluded	1	43_43002_02_55_09_1	21	53	boy	0	1				yes	0	never	no		N/A: never	0						0			no
2	15	2	43_43002_02_56_01_1	Yes	Dirty	Yes, animal	Yes, animal	No	7	Rural	1		4	1	yes	yes	1	0	0	never attended school/grade 1 not complete	Socially excluded	1	43_43002_02_56_01_1	41	36	girl	0	1	husband migrated			yes	1	sometimes	no		12 or more months ago	0						1	4	55	yes	0	96
1	5	2	43_43002_02_56_10_1	Yes	Not very clean	No, neither	No nither	No	3	Rural	3	1	1	0	no	no	1	1	0	completed grade 5	Socially excluded	3	43_43002_02_56_10_1	31	0	boy	1	1	baby being very small/ menstruation not started	1	180	yes	0	sometimes	yes	1	3 months ago	1	1	8	15	15 16 96	1	1	0	50	yes	3	0
2	8	2	43_43002_02_56_11_1	Yes	Dirty	No, neither	No nither	No	7	Rural	1		2	1	yes	no	1	0	0	some secondary education	Socially excluded	1	43_43002_02_56_11_1	23	59	boy	0	1	husband migrated			yes	1	sometimes	yes	1	1 month ago	0						1	1	8	yes	1	16
2	15	2	43_43002_02_56_12_1	No		No, neither	No nither	No	7	Rural	1		3	1	yes	no	0	0	0	never attended school/grade 1 not complete	Socially excluded	1	43_43002_02_56_12_1	23	26	boy	0	1	husband migrated			yes	1	never	yes	1	3 months ago	0						0			yes	2	4
2	4	2	43_43002_02_56_13_1	Yes	Clean	No, neither	Yes, animal	No	7	Rural	2	1	3	1	yes	no	1	0	0	some primary school	Socially excluded	1	43_43002_02_56_13_1	29	46	girl	0	1	husband migrated			yes	1	never	no		N/A: never	0						0			yes	2	12
2	8	2	43_43002_02_56_14_1	Yes	Dirty	Yes, animal	Yes, animal	Yes		Rural	2	1	1	1	no	no	1	1	0	some secondary education	Socially excluded	1	43_43002_02_56_14_1	24	1	boy	1	1	husband migrated	1	180	yes	1	sometimes	yes	1	5 months ago	1	1	8	25	15 17 96	1	0			no
1	3	2	43_43002_02_56_15_1	Yes	Not very clean	No, neither	No nither	No	3	Rural	2	1	1	0	no	no	1	1	0	some primary school	Socially excluded	1	43_43002_02_56_15_1	30	13	boy	1	1		1	180	yes	0	sometimes	yes	1	3 months ago	1	1	9	30	12 21 96	1	1	0	51	yes	2	4
1	5	2	43_43002_02_56_16_1	Yes	Not very clean	No, neither	No nither	No	7	Rural	1		1	0	no	no	1	0	0	completed grade 5	Socially excluded	1	43_43002_02_56_16_1	26	31	boy	0	2				yes	1	never	no		N/A: never	0						0			no
2	10	2	43_43002_02_56_17_1	Yes	Clean	No, neither	Yes, animal	No	7	Rural	1		3	1	yes	no	1	0	0	completed secondary education	Socially excluded	1	43_43002_02_56_17_1	21	15	boy	1	0	husband migrated	1	30	yes	0	never	yes	1	3	1	1	17	12	96	1	0			yes	2	12
2	4	2	43_43002_02_56_18_1	Yes	Not very clean	Yes, animal	No nither	No	3	Rural	1		2	1	no	no	1	1	0	some primary school	Socially excluded	1	43_43002_02_56_18_1	25	26	boy	0	2				no		never	no		9 months ago	0						0			yes	2	13
4	99	2	43_43002_02_56_19_1	Yes	Dirty	Yes, animal	Yes, animal	Yes	3	Rural	1		1	0	no	no	1	1	0	never attended school/grade 1 not complete	Socially excluded	1	43_43002_02_56_19_1	21	39	girl	0	1	husband migrated			yes	1	always	no		N/A: never	0						0			no
1	3	2	43_43002_02_56_02_1	Yes	Dirty	Yes, animal	Yes, animal	Yes	7	Rural	1		1	0	no	no	1	0	0	some primary school	Socially excluded	1	43_43002_02_56_02_1	22	28	girl	0	1				yes	1	always	no		N/A: never	0						0			no
2	7	2	43_43002_02_56_03_1	Yes	Not very clean	No, neither	No nither	No	7	Rural	2	1	2	1	yes	no	1	0	0	some secondary education	Socially excluded	1	43_43002_02_56_03_1	19	22	girl	1	0	husband migrated	1	180	yes	1	never	yes	1	<1 month ago	0						0			yes	2	13
1	4	2	43_43002_02_56_04_1	Yes	Dirty	Yes, animal	Yes, animal	No	7	Rural	2	1	3	1	yes	no	0	0	0	some primary school	Socially excluded	2	43_43002_02_56_04_1	26	2	boy	1	1	health side effect for woman	1	180	yes	1	sometimes	no		N/A: never	0						0			yes	2	7
2	15	2	43_43002_02_56_05_1	Yes	Not very clean	No, neither	No nither	No	7	Rural	1		4	1	yes	yes	0	0	0	never attended school/grade 1 not complete	Socially excluded	1	43_43002_02_56_05_1	31	5	boy	1	1	husband migrated	1	180	yes	0	never	yes	1	3 months ago	1	1	11	5	96	1	0			no
2	99	2	43_43002_02_56_06_1	Yes	Dirty	Yes, animal	Yes, animal	No	7	Rural	1		3	1	yes	no	1	0	0	never attended school/grade 1 not complete	Socially excluded	1	43_43002_02_56_06_1	27	32	boy	0	1	husband migrated			yes	0	sometimes	yes	1	<1 month ago	0						1	1	2	no
2	7	2	43_43002_02_56_07_1	Yes	Not very clean	Yes, animal	Yes, animal	Yes	3	Rural	1		1	0	no	no	1	1	0	some secondary education	Socially excluded	1	43_43002_02_56_07_1	21	43	girl	0	1	husband migrated			yes	1	never	no		N/A: never	0						0			yes	3	4
1	3	2	43_43002_02_56_08_1	Yes	Clean	Yes, animal	Yes, animal	No	7	Rural	2	1	1	1	no	no	1	0	0	some primary school	Socially excluded	2	43_43002_02_56_08_1	23	5	girl	1	1		1	90	yes	1	sometimes	yes	1	1 month ago	1	1	20	30	12 96	1	1	0	12	yes	1	4
1	4	2	43_43002_02_56_09_1	Yes	Not very clean	No, neither	No nither	No	7	Rural	1		3	1	yes	no	1	0	0	some primary school	Socially excluded	1	43_43002_02_56_09_1	32	11	boy	1	0		1	180	yes	1	never	no		N/A: never	0						0			yes	2	15
2	3	4	43_43002_04_57_01_1	Yes	Not very clean	No, neither	No nither	No	7	Rural	1		3	1	yes	no	1	0	0	some primary school	Socially excluded	1	43_43002_04_57_01_1	25	18	girl	1	0	husband migrated	0		no		never	no		N/A: never	1	1	1	5	96	0	0			no
2	8	4	43_43002_04_57_10_1	Yes	Clean	No, neither	No nither	No	3	Rural	3	1	1	0	no	no	1	1	0	some secondary education	Socially excluded	2	43_43002_04_57_10_1	21	11	boy	1	1		1	180	yes	1	always	yes	1	<1 month ago	1	1	1	10	10 12 96	1	0			yes	4	2
1	3	4	43_43002_04_57_11_1	Yes	Not very clean	No, neither	No nither	No	7	Rural	1		1	0	no	no	1	0	0	some primary school	Socially excluded	1	43_43002_04_57_11_1	37	5	girl	1	1		1	30	yes	1	never	yes	1	<1 month ago	1	1	0	5	96	1	0			no
2	15	4	43_43002_04_57_12_1	Yes	Clean	No, neither	Yes, animal	No	7	Rural	1		1	0	no	no	1	0	0	never attended school/grade 1 not complete	Socially excluded	1	43_43002_04_57_12_1	28	33	boy	0	1				yes	0	never	yes	1	<1 month ago	1	1	1	5	96	1	0			no
2	7	4	43_43002_04_57_13_1	Yes	Not very clean	No, neither	Yes, animal	No	3	Rural	1		1	0	no	no	1	1	0	some secondary education	Socially excluded	1	43_43002_04_57_13_1	25	27	boy	0	1	husband migrated			yes	1	sometimes	yes	1	<1 month ago	1	1	1	10	96	1	1	0	48	no
4	99	4	43_43002_04_57_14_1	Yes	Not very clean	Yes, animal	Yes, animal	No	3	Rural	2	1	1	0	no	no	1	1	0	never attended school/grade 1 not complete	Socially excluded	2	43_43002_04_57_14_1	23	4	girl	1	0		1	180	yes	0	never	no		N/A: never	0						0			no
1	9	4	43_43002_04_57_15_1	Yes	Clean	No, neither	No nither	No	7	Rural	2	1	2	1	yes	no	1	0	0	some secondary education	Socially excluded	2	43_43002_04_57_15_1	31	6	boy	1	1		1	180	yes	0	always	yes	1	<1 month ago	1	1	1	10	96	1	0			no
1	15	4	43_43002_04_57_16_1	Yes	Dirty	No, neither	Yes, animal	No	7	Rural	1		1	0	no	no	1	0	0	never attended school/grade 1 not complete	Socially excluded	1	43_43002_04_57_16_1	28	9	girl	1	1	health side effect for woman	1	90	no		never	yes	1	<1 month ago	1	1	2	10	96	1	0			no
2	5	4	43_43002_04_57_17_1	Yes	Dirty	Yes, animal	Yes, animal	No	3	Rural	1		4	1	yes	yes	1	1	0	completed grade 5	Socially excluded	1	43_43002_04_57_17_1	44	36	boy	0	1				yes	0	sometimes	no		12 or more months ago	1	1	0	10	96	1	1	0	48	no
2	9	4	43_43002_04_57_18_1	Yes	Dirty	Yes, animal	Yes, animal	Yes	7	Rural	1		3	1	yes	no	1	0	0	some secondary education	Socially excluded	1	43_43002_04_57_18_1	25	32	boy	0	1	husband migrated			yes	0	never	no		N/A: never	0						0			yes	1	35
2	99	4	43_43002_04_57_19_1	Yes	Not very clean	No, neither	No nither	No	7	Rural	1		2	0	yes	no	1	0	0	never attended school/grade 1 not complete	Socially excluded	1	43_43002_04_57_19_1	34	48	boy	0	1	want another child			yes	1	sometimes	yes	1	<1 month ago	1	1	1	10	96	1	0			no
2	15	4	43_43002_04_57_02_1	Yes	Not very clean	No, neither	No nither	No	3	Rural	1		1	0	no	no	1	1	0	never attended school/grade 1 not complete	Socially excluded	1	43_43002_04_57_02_1	39	58	boy	0	1				yes	1	always	no		N/A: never	0						0			no
2	15	4	43_43002_04_57_03_1	Yes	Not very clean	No, neither	No nither	No	7	Rural	2	1	1	0	no	no	1	0	1	never attended school/grade 1 not complete	Socially excluded	2	43_43002_04_57_03_1	44	46	girl	0	1	health side effect for woman			don't know		never	no		N/A: never	0						0			yes	1	13
4	11	4	43_43002_04_57_04_1	Yes	Clean	No, neither	No nither	No	7	Rural	1		1	0	no	no	1	0	1	completed secondary education	Socially excluded	1	43_43002_04_57_04_1	40	1	girl	1	0	baby being very small/ menstruation not started	1	180	yes	1	always	no		N/A: never	0						0			yes	2	1
1	8	4	43_43002_04_57_05_1	Yes	Clean	Yes, animal	Yes, animal	No	7	Rural	2	1	1	0	no	no	1	0	0	some secondary education	Socially excluded	1	43_43002_04_57_05_1	25	33	boy	0	2				yes	0	never	no		12 or more months ago	0						0			no
4	1	4	43_43002_04_57_06_1	Yes	Not very clean	No, neither	No nither	No	7	Rural	2	1	2	1	yes	no	1	0	0	some primary school	Socially excluded	1	43_43002_04_57_06_1	21	15	girl	1	0		1	180	yes	0	never	yes	1	<1 month ago	1	1	1	12	96	1	1	0	72	yes	0	3
2	99	4	43_43002_04_57_07_1	Yes	Not very clean	No, neither	No nither	No	7	Rural	1		1	0	no	no	1	0	0	never attended school/grade 1 not complete	Socially excluded	1	43_43002_04_57_07_1	43	20	boy	1	0	husband migrated	1	150	no		never	yes	1	<1 month ago	1	1	1	5	96	0	0			no
2	15	4	43_43002_04_57_08_1	Yes	Not very clean	Yes, animal	Yes, animal	No	7	Rural	2	1	1	0	no	no	1	0	0	never attended school/grade 1 not complete	Socially excluded	2	43_43002_04_57_08_1	31	37	boy	0	1	husband migrated			yes	1	never	no		N/A: never	0						1	0	24	no
1	15	4	43_43002_04_57_09_1	Yes	Not very clean	Yes, animal	Yes, animal	No	3	Rural	1		1	0	no	no	1	1	0	never attended school/grade 1 not complete	Socially excluded	1	43_43002_04_57_09_1	33	0	girl	1	0	baby being very small/ menstruation not started	1	120	yes	1	never	yes	1	<1 month ago	1	1	1	5	96	1	0			no
2	5	4	43_43002_04_58_01_1	Yes	Not very clean	No, neither	No nither	No	7	Rural	2	1	1	0	no	no	1	0	1	completed grade 5	Socially excluded	1	43_43002_04_58_01_1	29	53	boy	0	1	husband migrated			yes	1	never	no		N/A: never	0						0			no
2	6	4	43_43002_04_58_10_1	No		No, neither	No nither	No	7	Rural	1		2	1	yes	no	0	0	0	some secondary education	Socially excluded	1	43_43002_04_58_10_1	36	18	boy	1	1		0		yes	1	sometimes	yes	1	<1 month ago	1	1	1	5	96	1	0			no
2	99	4	43_43002_04_58_11_1	Yes	Not very clean	Yes, animal	Yes, animal	Yes	7	Rural	1		4	1	yes	yes	1	0	0	never attended school/grade 1 not complete	Socially excluded	1	43_43002_04_58_11_1	26	40	boy	0	1	supplies unavailable			yes	0	never	no		N/A: never	0						0			no
2	9	4	43_43002_04_58_12_1	Yes	Clean	No, neither	No nither	No	7	Rural	2	1	1	0	no	no	1	0	1	some secondary education	Socially excluded	2	43_43002_04_58_12_1	32	56	girl	0	1				yes	1	never	no		N/A: never	0						0			no
1	3	4	43_43002_04_58_13_1	Yes	Dirty	No, neither	Yes, animal	No	3	Rural	1		4	1	yes	yes	1	1	0	some primary school	Socially excluded	1	43_43002_04_58_13_1	45	47	girl	0	1				no		never	no		N/A: never	0						0			no
2	4	4	43_43002_04_58_14_1	Yes	Not very clean	No, neither	No nither	No	7	Rural	2	1	3	1	yes	no	1	0	0	some primary school	Socially excluded	2	43_43002_04_58_14_1	31	10	boy	1	0	husband migrated	0		yes	1	never	no		N/A: never	0						0			no
2	9	4	43_43002_04_58_15_1	Yes	Not very clean	No, neither	No nither	No	7	Rural	2	1	1	0	no	no	1	0	1	some secondary education	Socially excluded	1	43_43002_04_58_15_1	26	5	boy	1	0	husband migrated	0		yes	1	never	no		N/A: never	0						0			no
2	5	4	43_43002_04_58_16_1	Yes	Clean	No, neither	Yes, animal	No	7	Rural	2	1	1	0	no	no	1	0	0	completed grade 5	Socially excluded	2	43_43002_04_58_16_1	35	30	girl	0	1				yes	1	never	yes	1	<1 month ago	1	1	0	5	96	1	0			no
2	5	4	43_43002_04_58_17_1	Yes	Not very clean	Yes, animal	Yes, animal	No	7	Rural	2	1	1	0	no	no	1	0	0	completed grade 5	Socially excluded	2	43_43002_04_58_17_1	37	49	girl	0	1				yes	0	sometimes	no		N/A: never	0						0			no
4	99	4	43_43002_04_58_18_1	Yes	Clean	Yes, animal	Yes, animal	No	7	Rural	2	1	1	0	no	no	1	0	1	never attended school/grade 1 not complete	Socially excluded	2	43_43002_04_58_18_1	27	26	girl	0	1	husband migrated			no		never	no		N/A: never	0						0			yes	1	9
2	10	4	43_43002_04_58_19_1	Yes	Not very clean	No, neither	Yes, animal	No	3	Rural	2	1	1	0	no	no	1	1	0	completed secondary education	Socially excluded	2	43_43002_04_58_19_1	32	27	boy	0	1	husband migrated			yes	1	sometimes	no		10 months ago	0						1	1	1	no
2	15	4	43_43002_04_58_02_1	Yes	Not very clean	No, neither	No nither	No	7	Rural	2	1	2	1	no	no	1	0	0	never attended school/grade 1 not complete	Socially excluded	1	43_43002_04_58_02_1	38	41	girl	0	1	husband migrated			yes	1	never	no		N/A: never	0						0			no
4	15	4	43_43002_04_58_03_1	Yes	Clean	No, neither	Yes, animal	No	7	Rural	2	1	1	0	no	no	1	0	0	never attended school/grade 1 not complete	Socially excluded	2	43_43002_04_58_03_1	19	11	girl	1	0	baby being very small/ menstruation not started	0		yes	0	never	no		N/A: never	0						0			no
2	10	4	43_43002_04_58_04_1	Yes	Clean	No, neither	No nither	No	7	Rural	2	1	2	1	no	no	1	0	0	completed secondary education	Socially excluded	2	43_43002_04_58_04_1	24	20	girl	1	0	husband migrated	1	60	don't know		never	no		N/A: never	0						0			no
2	10	4	43_43002_04_58_05_1	Yes	Not very clean	Yes, animal	Yes, animal	No	7	Rural	2	1	1	0	no	no	1	0	1	completed secondary education	Socially excluded	1	43_43002_04_58_05_1	25	9	boy	1	0	health side effect for woman	1	176	yes	1	never	no		N/A: never	0						0			yes	1	8
13	99	4	43_43002_04_58_06_1	Yes	Clean	No, neither	Yes, animal	No	7	Rural	2	1	1	0	no	no	0	0	0	never attended school/grade 1 not complete	Socially excluded	1	43_43002_04_58_06_1	20	16	boy	1	0		1	7	no		sometimes	no		N/A: never	0						0			no
1	8	4	43_43002_04_58_07_1	Yes	Not very clean	No, neither	No nither	No	7	Rural	2	1	1	0	no	no	1	0	0	some secondary education	Socially excluded	2	43_43002_04_58_07_1	43	44	boy	0	1				yes	1	never	yes	1	<1 month ago	1	1	0	5	96	1	0			no
4	99	4	43_43002_04_58_08_1	Yes	Not very clean	No, neither	No nither	No	7	Rural	2	1	3	1	yes	no	0	0	0	never attended school/grade 1 not complete	Socially excluded	2	43_43002_04_58_08_1	25	47	boy	0	1	husband migrated			yes	0	never	no		12 or more months ago	0						0			no
2	4	4	43_43002_04_58_09_1	Yes	Not very clean	No, neither	No nither	No	7	Rural	2	1	1	0	no	no	1	0	0	some primary school	Socially excluded	1	43_43002_04_58_09_1	24	18	girl	1	1	husband migrated	0		yes	1	never	no		N/A: never	0						0			yes	2	4
1	7	7	43_43002_07_59_01_1	Yes	Not very clean	No, neither	No nither	No	5	Rural	2	1	1	1	no	no	1	1	0	some secondary education	Socially excluded	2	43_43002_07_59_01_1	23	55	boy	0	1				no		always	yes	2	1 month ago	1	2	7	10	96	1	0			yes	3	6
2	9	7	43_43002_07_59_10_1	Yes	Not very clean	No, neither	No nither	No	5	Rural	2	1	1	0	no	no	1	1	1	some secondary education	Socially excluded	2	43_43002_07_59_10_1	27	30	boy	0	1	husband migrated			yes	1	always	yes	1	1 month ago	1	1	6	10	96	1	0			no
1	4	7	43_43002_07_59_11_1	Yes	Not very clean	No, neither	No nither	No	5	Rural	2	1	2	1	no	no	1	1	1	some primary school	Socially excluded	1	43_43002_07_59_11_1	22	26	boy	0	2				yes	0	always	yes	1	1 month ago	1	1	1	15	14 15	1	0			no
2	6	7	43_43002_07_59_12_1	Yes	Not very clean	No, neither	No nither	No	7	Rural	1		2	1	no	no	1	0	0	some secondary education	Socially excluded	1	43_43002_07_59_12_1	18	12	boy	1	0	husband migrated	1	126	yes	0	never	yes	1	3 months ago	0						1	1	8	no
1	5	7	43_43002_07_59_13_1	Yes	Dirty	No, neither	No nither	No	7	Rural	2	1	2	1	no	no	1	0	0	completed grade 5	Socially excluded	2	43_43002_07_59_13_1	20	22	boy	1	0		1	145	no		never	yes	1	1 month ago	0						1	1	2	no
3	99	7	43_43002_07_59_14_1	Yes	Not very clean	No, neither	No nither	No	3	Rural	1		3	1	yes	no	1	1	0	never attended school/grade 1 not complete	Socially excluded	1	43_43002_07_59_14_1	16	4	boy	1	0		1	125	yes	0	sometimes	no		N/A: never	0						0			yes	2	4
3	3	7	43_43002_07_59_15_1	Yes	Not very clean	Yes, animal	Yes, animal	No	7	Rural	1		2	1	yes	no	1	0	1	some primary school	Socially excluded	1	43_43002_07_59_15_1	16	6	boy	1	0	husband migrated	1	180	no		never	no		N/A: never	0						0			no
2	15	7	43_43002_07_59_16_1	Yes	Not very clean	Yes, animal	Yes, animal	No	5	Rural	2	1	3	1	yes	no	1	1	0	never attended school/grade 1 not complete	Socially excluded	2	43_43002_07_59_16_1	29	38	girl	0	1				no		always	yes	1	1 month ago	1	1	1	15	10 11	1	0			no
2	6	7	43_43002_07_59_17_1	Yes	Clean	Yes, animal	Yes, animal	No	7	Rural	4	2	1	0	no	no	0	0	0	some secondary education	Socially excluded	3	43_43002_07_59_17_1	28	23	boy	0	1	husband migrated	1	10	no		never	yes	2	3 months ago	0						0			no
4	15	7	43_43002_07_59_18_1	Yes	Clean	Yes, animal	Yes, animal	No	7	Rural	2	1	3	1	yes	no	0	0	0	never attended school/grade 1 not complete	Socially excluded	1	43_43002_07_59_18_1	22	0	girl	1	0	baby being very small/ menstruation not started	1	180	don't know		never	no		N/A: never	0						0			no
1	6	7	43_43002_07_59_19_1	Yes	Not very clean	No, neither	yes both	No	5	Rural	1		2	1	yes	no	1	1	0	some secondary education	Socially excluded	1	43_43002_07_59_19_1	21	9	boy	1	1		1	120	yes	1	always	yes	1	<1 month ago	0						1	1	21	no
1	9	7	43_43002_07_59_02_1	Yes	Dirty	No, neither	No nither	No	7	Rural	1		2	1	no	no	1	0	1	some secondary education	Brahmin/chhetri	1	43_43002_07_59_02_1	19	17	girl	1	0		1	176	no		sometimes	yes	1	1 month ago	1	1	8	15	10 11 13	0	0			no
2	5	7	43_43002_07_59_03_1	Yes	Not very clean	No, neither	No nither	No	5	Rural	1		2	1	no	no	1	1	0	completed grade 5	Socially excluded	1	43_43002_07_59_03_1	21	2	boy	1	1	husband migrated	1	120	no		always	yes	1	3 months ago	0						0			no
1	9	7	43_43002_07_59_04_1	Yes	Not very clean	No, neither	No nither	No	5	Rural	2	1	1	0	no	no	1	1	1	some secondary education	Brahmin/chhetri	2	43_43002_07_59_04_1	38	22	boy	1	0	health side effect for woman	1	180	yes	1	never	no		12 or more months ago	0						0			no
2	3	7	43_43002_07_59_05_1	No		Yes, animal	Yes, animal	No	7	Rural	4	2	1	1	no	no	0	0	0	some primary school	Socially excluded	4	43_43002_07_59_05_1	22	32	boy	0	1	husband migrated			yes	1	never	no		12 or more months ago	0						0			yes	4	8
1	9	7	43_43002_07_59_06_1	Yes	Not very clean	No, neither	No nither	No	7	Rural	2	1	2	1	no	no	1	0	0	some secondary education	Brahmin/chhetri	1	43_43002_07_59_06_1	33	36	boy	0	1				no		never	no		N/A: never	0						0			yes	2	4
2	6	7	43_43002_07_59_07_1	Yes	Clean	No, neither	No nither	No	7	Rural	2	1	3	1	no	no	1	0	0	some secondary education	Socially excluded	2	43_43002_07_59_07_1	24	13	girl	1	0	husband migrated	1	45	yes	1	never	yes	2	3 months ago	0						1	2	9	yes	2	12
1	3	7	43_43002_07_59_08_1	Yes	Not very clean	No, neither	No nither	No	3	Rural	1		2	1	no	no	1	1	1	some primary school	Brahmin/chhetri	1	43_43002_07_59_08_1	33	47	girl	0	1				yes	0	sometimes	no		N/A: never	0						1	1	2	no
2	10	7	43_43002_07_59_09_1	Yes	Clean	No, neither	No nither	No	5	Rural	4	2	1	0	no	no	1	1	1	completed secondary education	Brahmin/chhetri	4	43_43002_07_59_09_1	22	47	girl	0	1	husband migrated			no		always	yes	2	1 month ago	1	2	4	5	96	1	0			no
2	3	7	43_43002_07_60_01_1	Yes	Not very clean	No, neither	No nither	No	3	Rural	1		2	1	no	no	1	1	0	some primary school	Socially excluded	1	43_43002_07_60_01_1	27	24	boy	0	2	husband migrated			yes	0	sometimes	no		N/A: never	0						0			no
4	99	7	43_43002_07_60_10_1	Yes	Not very clean	No, neither	No nither	No	7	Rural	2	1	1	0	no	no	1	0	0	never attended school/grade 1 not complete	Socially excluded	2	43_43002_07_60_10_1	21	41	girl	0	1				no		never	yes	1	1 month ago	0						0			no
1	13	7	43_43002_07_60_11_1	Yes	Clean	No, neither	No nither	No	3	Rural	3	1	1	0	no	no	1	1	1	higher education	Brahmin/chhetri	3	43_43002_07_60_11_1	28	10	boy	1	0	don't know what to do	1	180	yes	0	always	no		N/A: never	1	1	5	10	96	1	0			no
2	4	7	43_43002_07_60_12_1	Yes	Clean	No, neither	Yes, animal	No	7	Rural	2	1	1	0	no	no	1	0	0	some primary school	Others	1	43_43002_07_60_12_1	27	11	boy	1	0	husband migrated	1	180	don't know		sometimes	no		N/A: never	0						0			no
2	10	7	43_43002_07_60_13_1	Yes	Clean	No, neither	No nither	No	5	Rural	3	1	1	0	no	no	1	1	1	completed secondary education	Brahmin/chhetri	3	43_43002_07_60_13_1	23	30	boy	0	2	husband migrated			yes	1	never	yes	0	12 or more months ago	0						0			yes	2	3
1	10	7	43_43002_07_60_14_1	Yes	Clean	No, neither	No nither	No		Rural	3	1	1	0	no	no	1	1	1	completed secondary education	Socially excluded	3	43_43002_07_60_14_1	27	36	girl	0	1				yes	0	always	yes	1	4 months ago	0						0			no
2	5	7	43_43002_07_60_15_1	Yes	Clean	No, neither	Yes, animal	No	7	Rural	3	1	1	1	no	no	1	0	1	completed grade 5	Brahmin/chhetri	2	43_43002_07_60_15_1	31	19	boy	1	0		1	180	yes	0	sometimes	yes	2	<1 month ago	1	1	6	15	96	1	1	2	2	yes	3	1
2	12	7	43_43002_07_60_16_1	Yes	Clean	No, neither	No nither	No	7	Rural	3	1	2	1	no	no	1	0	0	completed class 12	Brahmin/chhetri	3	43_43002_07_60_16_1	24	45	boy	0	1	husband migrated			yes	0	sometimes	no		N/A: never	0						0			no
4	15	7	43_43002_07_60_17_1	Yes	Clean	No, neither	No nither	No	5	Rural	2	1	1	0	no	no	0	1	0	never attended school/grade 1 not complete	Socially excluded	1	43_43002_07_60_17_1	17	5	girl	1	0		1	176	yes	0	always	no		N/A: never	0						0			no
2	2	7	43_43002_07_60_18_1	Yes	Not very clean	No, neither	No nither	No	5	Rural	2	1	1	0	no	no	1	1	1	some primary school	Socially excluded	1	43_43002_07_60_18_1	25	18	girl	1	1		1	180	yes	1	always	yes	2	1 month ago	1	1	7	12	96	1	0			no
4	15	7	43_43002_07_60_19_1	Yes	Not very clean	No, neither	No nither	No	7	Rural	2	1	1	0	no	no	1	0	0	never attended school/grade 1 not complete	Socially excluded	2	43_43002_07_60_19_1	25	16	girl	2	0	husband migrated	1	115	yes	0	never	no		N/A: never	0						0			no
1	2	7	43_43002_07_60_02_1	Yes	Not very clean	No, neither	No nither	No	7	Rural	2	1	2	1	no	no	0	0	0	some primary school	Socially excluded	1	43_43002_07_60_02_1	32	46	girl	0	1				yes	1	sometimes	no		N/A: never	0						0			no
3	2	7	43_43002_07_60_03_1	Yes	Not very clean	No, neither	No nither	No	5	Rural	2	1	3	1	yes	no	0	1	0	some primary school	Socially excluded	1	43_43002_07_60_03_1	22	27	boy	0	1	don't know what to do			yes	1	always	no		N/A: never	0						0			yes	3	6
1	10	7	43_43002_07_60_04_1	Yes	Clean	No, neither	No nither	No	3	Rural	4	2	1	0	no	no	1	1	1	completed secondary education	Socially excluded	3	43_43002_07_60_04_1	28	31	girl	0	1				yes	1	sometimes	no		N/A: never	0						0			no
2	3	7	43_43002_07_60_05_1	Yes	Not very clean	Yes, both	No nither	No	5	Rural	2	1	1	0	no	no	1	1	0	some primary school	Socially excluded	1	43_43002_07_60_05_1	22	38	girl	0	2	husband migrated			yes	0	always	no		N/A: never	0						0			no
1	5	7	43_43002_07_60_06_1	Yes	Not very clean	No, neither	No nither	No	5	Rural	3	1	1	1	no	no	1	1	0	completed grade 5	Brahmin/chhetri	2	43_43002_07_60_06_1	23	32	girl	0	2				yes	0	always	no		N/A: never	0						0			no
2	10	7	43_43002_07_60_07_1	Yes	Clean	No, neither	Yes, animal	No	5	Rural	3	1	1	1	no	no	1	1	1	completed secondary education	Brahmin/chhetri	3	43_43002_07_60_07_1	27	26	girl	0	1	husband migrated			yes	0	always	no		N/A: never	0						0			no
2	11	7	43_43002_07_60_08_1	Could not observe		No, neither	No nither	No	7	Rural	4	2	1	0	no	no	0	0	0	completed secondary education	Others	4	43_43002_07_60_08_1	22	30	boy	0	1	husband migrated			yes	1	sometimes	no		12 or more months ago	0						1	1	17	no
4	15	7	43_43002_07_60_09_1	Yes	Clean	No, neither	No nither	No	5	Rural	3	1	1	0	no	no	1	1	1	never attended school/grade 1 not complete	Socially excluded	2	43_43002_07_60_09_1	26	26	girl	0	1	husband migrated			don't know		always	no		N/A: never	0						0			yes	2	8
2	9	1	47_47001_01_61_01_1	Yes	Not very clean	No, neither	No nither	No	7	Urban	4	2	1	0	no	no	1	0	0	some secondary education	Socially excluded	4	47_47001_01_61_01_1	20	42	boy	0	1	husband migrated			no		sometimes	no		N/A: never	0						0			yes	0	100
2	7	1	47_47001_01_61_10_1	Yes	Dirty	No, neither	Yes, animal	No	7	Urban	1		1	0	no	no	1	0	0	some secondary education	Socially excluded	1	47_47001_01_61_10_1	18	8	girl	1	0	husband migrated	1	180	no		never	no		N/A: never	0						0			no
2	2	1	47_47001_01_61_11_1	Yes	Dirty	Yes, animal	Yes, animal	No	7	Urban	1		3	1	yes	no	0	0	0	some primary school	Socially excluded	2	47_47001_01_61_11_1	37	36	boy	0	1	husband migrated			no		never	no		N/A: never	0						0			yes	0	99
2	15	1	47_47001_01_61_12_1	Yes	Not very clean	No, neither	Yes, animal	No	7	Urban	2	1	3	1	yes	no	0	0	0	never attended school/grade 1 not complete	Socially excluded	2	47_47001_01_61_12_1	26	56	boy	0	1	husband migrated			no		never	no		N/A: never	0						0			no
2	10	1	47_47001_01_61_13_1	Yes	Not very clean	No, neither	No nither	No	7	Urban	3	1	1	0	no	no	1	0	1	completed secondary education	Brahmin/chhetri	3	47_47001_01_61_13_1	32	36	girl	0	1	husband migrated			no		never	no		N/A: never	0						0			no
2	4	1	47_47001_01_61_14_1	Yes	Not very clean	No, neither	Yes, animal	No	7	Urban	1		1	0	no	no	1	0	0	some primary school	Brahmin/chhetri	1	47_47001_01_61_14_1	28	55	boy	0	1				yes	0	never	no		N/A: never	0						0			yes	0	100
1	13	1	47_47001_01_61_15_1	Yes	Not very clean	No, neither	No nither	No	7	Urban	3	1	1	0	no	no	1	0	0	higher education	Socially excluded	2	47_47001_01_61_15_1	25	37	boy	0	1				no		never	no		12 or more months ago	0						1	0	53	yes	1	11
3	5	1	47_47001_01_61_16_1	Yes	Clean	No, neither	Yes, animal	No	7	Urban	5	2	1	0	no	no	1	0	1	completed grade 5	Socially excluded	4	47_47001_01_61_16_1	21	1	girl	1	0	don't know	1	184	no		always	no		N/A: never	0						0			yes	0	48
2	2	1	47_47001_01_61_17_1	Yes	Dirty	No, neither	No nither	No	7	Urban	1		1	0	no	no	1	0	0	some primary school	Socially excluded	2	47_47001_01_61_17_1	22	20	boy	1	1	husband migrated	1	180	no		sometimes	no		N/A: never	0						0			yes	0	24
3	5	1	47_47001_01_61_18_1	Yes	Not very clean	Yes, animal	Yes, animal	No	7	Urban	4	2	1	0	no	no	1	0	0	completed grade 5	Socially excluded	3	47_47001_01_61_18_1	31	30	girl	0	1	husband migrated			no		sometimes	no		12 or more months ago	0						1	0	48	yes	0	99
2	3	1	47_47001_01_61_19_1	Yes	Not very clean	No, neither	No nither	Yes	7	Urban	1		1	0	no	no	1	0	1	some primary school	Socially excluded	1	47_47001_01_61_19_1	27	5	boy	1	1	husband migrated	1	180	no		never	no		N/A: never	0						0			no
4	99	1	47_47001_01_61_02_1	Yes	Not very clean	No, neither	No nither	No	7	Urban	2	1	1	1	no	no	1	0	1	never attended school/grade 1 not complete	Socially excluded	2	47_47001_01_61_02_1	20	11	boy	1	1	husband migrated	1	180	no		sometimes	no		N/A: never	0						0			yes	1	5
4	15	1	47_47001_01_61_03_1	Yes	Dirty	No, neither	Yes, animal	No	7	Urban	2	1	1	0	no	no	1	0	0	never attended school/grade 1 not complete	Socially excluded	2	47_47001_01_61_03_1	24	10	girl	1	1		1	30	yes	0	never	no		N/A: never	0						0			yes	1	9
2	8	1	47_47001_01_61_04_1	Yes	Clean	No, neither	No nither	No	7	Urban	1		1	1	no	no	1	0	1	some secondary education	Socially excluded	2	47_47001_01_61_04_1	20	35	boy	0	1	husband migrated			yes	0	never	no		N/A: never	0						0			yes	1	4
3	7	1	47_47001_01_61_05_1	Yes	Not very clean	No, neither	Yes, animal	No	7	Urban	1		1	0	no	no	0	0	0	some secondary education	Socially excluded	2	47_47001_01_61_05_1	23	30	girl	0	1				yes	0	never	no		12 or more months ago	0						1	0	60	no
2	4	1	47_47001_01_61_06_1	Yes	Not very clean	No, neither	Yes, animal	No	7	Urban	1		1	0	no	no	1	0	0	some primary school	Socially excluded	2	47_47001_01_61_06_1	27	30	boy	0	2				don't know		never	no		N/A: never	0						0			yes	0	60
2	9	1	47_47001_01_61_07_1	Yes	Dirty	Yes, animal	Yes, animal	No	7	Urban	3	1	1	0	no	no	1	0	0	some secondary education	Socially excluded	2	47_47001_01_61_07_1	26	44	girl	0	1	husband migrated			no		never	no		N/A: never	0						0			yes	0	99
3	10	1	47_47001_01_61_08_1	Yes	Not very clean	No, neither	No nither	No	7	Urban	3	1	1	0	no	no	1	0	0	completed secondary education	Brahmin/chhetri	3	47_47001_01_61_08_1	23	23	boy	1	0		1	180	yes	0	never	no		N/A: never	0						0			yes	0	29
4	99	1	47_47001_01_61_09_1	Yes	Clean	No, neither	Yes, animal	No	7	Urban	2	1	1	0	no	no	1	0	1	never attended school/grade 1 not complete	Socially excluded	2	47_47001_01_61_09_1	20	7	boy	1	0	husband migrated	1	110	yes	0	never	no		N/A: never	0						0			yes	1	17
2	8	1	47_47001_01_62_01_1	Yes	Clean	No, neither	No nither	No	7	Urban	3	1	2	1	no	no	1	0	1	some secondary education	Others	3	47_47001_01_62_01_1	20	20	girl	1	0	husband migrated	1	174	no		never	no		N/A: never	0						0			yes	1	0
2	3	1	47_47001_01_62_10_1	Yes	Dirty	Yes, animal	Yes, animal	No	8	Urban	3	1	2	1	no	no	1	0	0	some primary school	Socially excluded	3	47_47001_01_62_10_1	31	33	girl	0	1				no		never	no		12 or more months ago	0						1	0	52	yes	0	100
2	5	1	47_47001_01_62_11_1	Yes	Not very clean	No, neither	No nither	No	7	Urban	3	1	1	0	no	no	1	0	0	completed grade 5	Others	2	47_47001_01_62_11_1	37	47	boy	0	1	husband migrated			no		never	no		N/A: never	0						0			no
3	1	1	47_47001_01_62_12_1	Yes	Not very clean	No, neither	Yes, animal	No	7	Urban	2	1	1	1	no	no	1	0	1	some primary school	Socially excluded	1	47_47001_01_62_12_1	23	34	boy	0	1	husband migrated			no		never	no		N/A: never	0						0			no
2	5	1	47_47001_01_62_13_1	Yes	Clean	No, neither	No nither	No	7	Urban	3	1	1	0	no	no	1	0	0	completed grade 5	Others	3	47_47001_01_62_13_1	30	47	girl	0	1	husband migrated			no		never	no		N/A: never	0						0			yes	0	99
1	2	1	47_47001_01_62_14_1	Yes	Not very clean	No, neither	No nither	No	7	Urban	3	1	1	0	no	no	1	0	0	some primary school	Brahmin/chhetri	2	47_47001_01_62_14_1	29	23	girl	1	0		1	180	no		sometimes	no		N/A: never	0						0			yes	2	4
3	10	1	47_47001_01_62_15_1	Yes	Not very clean	No, neither	No nither	No	7	Urban	4	2	1	0	no	no	1	0	1	completed secondary education	Socially excluded	4	47_47001_01_62_15_1	18	1	boy	1	1	husband migrated	1	180	yes	0	never	no		12 or more months ago	0						0			yes	3	4
3	5	1	47_47001_01_62_16_1	Yes	Clean	No, neither	No nither	No	7	Urban	3	1	1	0	no	no	1	0	0	completed grade 5	Brahmin/chhetri	3	47_47001_01_62_16_1	20	35	boy	0	1				no		always	no		N/A: never	0						0			yes	0	100
3	99	1	47_47001_01_62_17_1	Yes	Not very clean	No, neither	Yes, animal	No	7	Urban	2	1	1	0	no	no	0	0	1	never attended school/grade 1 not complete	Socially excluded	2	47_47001_01_62_17_1	22	6	girl	1	0	husband migrated	1	90	yes	0	never	no		N/A: never	0						0			no
1	10	1	47_47001_01_62_18_1	Yes	Dirty	No, neither	Yes, animal	No	7	Urban	1		1	0	no	no	1	0	0	completed secondary education	Socially excluded	1	47_47001_01_62_18_1	25	45	girl	0	1	health side effect for woman			no		never	no		N/A: never	0						0			yes	0	99
3	5	1	47_47001_01_62_19_1	Yes	Clean	No, neither	No nither	No	7	Urban	3	1	1	0	no	no	1	0	0	completed grade 5	Brahmin/chhetri	2	47_47001_01_62_19_1	21	30	boy	0	1	husband migrated			no		never	no		12 or more months ago	0						1	0	85	no
2	12	1	47_47001_01_62_02_1	Yes	Clean	No, neither	No nither	No	7	Urban	4	2	1	0	no	no	1	0	1	completed class 12	Brahmin/chhetri	3	47_47001_01_62_02_1	27	11	boy	1	0	husband migrated	1	180	no		sometimes	no		12 or more months ago	0						1	0	68	yes	1	12
2	3	1	47_47001_01_62_03_1	No		No, neither	No nither	No	7	Urban	1		2	1	no	no	0	0	0	some primary school	Socially excluded	2	47_47001_01_62_03_1	30	31	boy	0	1	health side effect for woman			no		never	no		N/A: never	0						0			no
2	4	1	47_47001_01_62_04_1	Yes	Dirty	No, neither	No nither	No	7	Urban	2	1	1	0	no	no	1	0	0	some primary school	Brahmin/chhetri	2	47_47001_01_62_04_1	21	16	girl	1	0	husband migrated	1	90	yes	0	never	no		N/A: never	0						0			no
2	8	1	47_47001_01_62_05_1	Yes	Dirty	No, neither	Yes, animal	No	7	Urban	2	1	1	0	no	no	0	0	0	some secondary education	Others	2	47_47001_01_62_05_1	25	1	girl	1	0	husband migrated	1	130	no		never	no		N/A: never	0						0			no
2	10	1	47_47001_01_62_06_1	Yes	Clean	Yes, animal	No nither	No	7	Urban	2	1	1	0	no	no	1	0	0	completed secondary education	Brahmin/chhetri	3	47_47001_01_62_06_1	23	37	boy	0	1	husband migrated			no		never	no		11 months ago	0						1	0	47	no
2	15	1	47_47001_01_62_07_1	Yes	Dirty	No, neither	No nither	No	5	Urban	1		3	1	no	no	0	1	0	never attended school/grade 1 not complete	Others	2	47_47001_01_62_07_1	36	49	boy	0	1				no		sometimes	no		12 or more months ago	0						0			yes	0	30
2	10	1	47_47001_01_62_08_1	Yes	Not very clean	No, neither	No nither	No	7	Urban	2	1	2	1	no	no	1	0	0	completed secondary education	Socially excluded	2	47_47001_01_62_08_1	23	10	girl	1	0	husband migrated	1	90	no		sometimes	no		N/A: never	0						0			no
1	15	1	47_47001_01_62_09_1	Yes	Not very clean	No, neither	No nither	No	7	Urban	3	1	1	0	no	no	1	0	0	never attended school/grade 1 not complete	Others	2	47_47001_01_62_09_1	28	30	boy	0	1	other			no		never	no		N/A: never	0						0			yes	0	100
2	11	5	47_47001_05_63_01_1	Yes	Clean	No, neither	No nither	No	7	Urban	5	2	1	0	no	no	1	0	1	completed secondary education	Brahmin/chhetri	4	47_47001_05_63_01_1	22	18	girl	1	0	husband migrated	1	30	no		never	yes	0	12 or more months ago	0						1	0	75	yes	0	80
1	10	5	47_47001_05_63_10_1	Yes	Clean	No, neither	No nither	No	3	Urban	5	2	1	0	no	no	1	1	1	completed secondary education	Brahmin/chhetri	5	47_47001_05_63_10_1	29	13	boy	1	1		1	179	no		sometimes	no		N/A: never	0						0			no
2	9	5	47_47001_05_63_11_1	Yes	Clean	No, neither	No nither	No		Urban	5	2	1	0	no	no	1	1	1	some secondary education	Brahmin/chhetri	5	47_47001_05_63_11_1	23	32	boy	0	1	husband migrated			yes	0	always	no		N/A: never	0						0			yes	0	80
2	12	5	47_47001_05_63_12_1	Yes	Clean	No, neither	No nither	No	7	Urban	5	2	1	0	no	no	1	0	1	completed class 12	Brahmin/chhetri	4	47_47001_05_63_12_1	30	19	girl	1	0	husband migrated	1	180	don't know		sometimes	no		N/A: never	0						0			no
2	2	5	47_47001_05_63_13_1	Yes	Clean	No, neither	No nither	No	7	Urban	5	2	1	0	no	no	1	0	1	some primary school	Socially excluded	5	47_47001_05_63_13_1	23	45	girl	0	1	husband migrated			no		never	no		N/A: never	0						0			no
1	11	5	47_47001_05_63_14_1	Yes	Clean	No, neither	No nither	No	7	Urban	4	2	1	0	no	no	1	0	0	completed secondary education	Brahmin/chhetri	4	47_47001_05_63_14_1	29	8	girl	1	0	health side effect for woman	1	180	no		sometimes	no		N/A: never	0						0			no
2	7	5	47_47001_05_63_16_1	Yes	Clean	No, neither	No nither	No		Urban	5	2	1	0	no	no	1	1	1	some secondary education	Brahmin/chhetri	5	47_47001_05_63_16_1	39	34	boy	0	1	husband migrated			no		always	no		12 or more months ago	0						1	0	52	no
1	13	5	47_47001_05_63_17_1	Yes	Dirty	No, neither	No nither	No	7	Urban	5	2	1	0	no	no	1	0	1	higher education	Socially excluded	5	47_47001_05_63_17_1	26	42	boy	0	1	want another child			no		never	no		N/A: never	0						0			no
4	15	5	47_47001_05_63_18_1	Yes	Not very clean	Yes, animal	Yes, animal	No	3	Urban	4	2	1	0	no	no	1	1	0	never attended school/grade 1 not complete	Socially excluded	4	47_47001_05_63_18_1	27	17	boy	1	0		1	60	no		always	no		12 or more months ago	0						1	0	80	no
2	5	5	47_47001_05_63_19_1	Yes	Clean	No, neither	No nither	No	7	Urban	5	2	1	1	no	no	1	0	1	completed grade 5	Socially excluded	4	47_47001_05_63_19_1	25	26	girl	0	2	husband migrated			no		sometimes	no		N/A: never	0						0			no
3	7	5	47_47001_05_63_02_1	Yes	Clean	No, neither	No nither	No	7	Urban	5	2	1	0	no	no	1	0	1	some secondary education	Brahmin/chhetri	4	47_47001_05_63_02_1	22	10	boy	1	0	husband migrated	1	180	no		never	no		N/A: never	0						0			no
2	15	5	47_47001_05_63_03_1	Yes	Clean	No, neither	No nither	No	7	Urban	5	2	1	0	no	no	1	0	1	never attended school/grade 1 not complete	Socially excluded	4	47_47001_05_63_03_1	40	15	boy	1	0	husband migrated	1	6	no		never	no		N/A: never	0						0			no
1	10	5	47_47001_05_63_04_1	Yes	Not very clean	No, neither	No nither	No	7	Urban	5	2	1	0	no	no	1	0	0	completed secondary education	Brahmin/chhetri	4	47_47001_05_63_04_1	29	26	girl	0	1	don't know			no		always	no		N/A: never	0						0			no
1	10	5	47_47001_05_63_05_1	Yes	Clean	No, neither	No nither	No		Urban	5	2	1	0	no	no	1	1	1	completed secondary education	Socially excluded	5	47_47001_05_63_05_1	24	15	boy	1	1		1	170	no		always	no		N/A: never	0						0			yes	0	26
2	11	5	47_47001_05_63_06_1	Yes	Clean	Yes, both	No nither	No	5	Urban	5	2	1	0	no	no	1	1	1	completed secondary education	Brahmin/chhetri	5	47_47001_05_63_06_1	24	21	boy	1	0	husband migrated	1	25	no		never	no		12 or more months ago	0						0			no
2	8	5	47_47001_05_63_07_1	Yes	Clean	No, neither	No nither	No	3	Urban	5	2	1	0	no	no	1	1	1	some secondary education	Brahmin/chhetri	5	47_47001_05_63_07_1	26	54	boy	0	1	husband migrated			no		always	no		N/A: never	0						0			no
3	3	5	47_47001_05_63_08_1	Yes	Clean	No, neither	No nither	No	7	Urban	5	2	1	0	no	no	1	0	1	some primary school	Brahmin/chhetri	5	47_47001_05_63_08_1	27	5	boy	1	1		1	180	no		never	no		N/A: never	0						0			no
3	10	5	47_47001_05_63_09_1	Yes	Clean	No, neither	No nither	No	7	Urban	5	2	1	0	no	no	1	0	1	completed secondary education	Brahmin/chhetri	4	47_47001_05_63_09_1	30	45	boy	0	1				no		never	no		N/A: never	0						0			no
3	5	5	47_47001_05_64_01_1	Yes	Clean	No, neither	No nither	No	5	Urban	5	2	1	0	no	no	1	1	1	completed grade 5	Brahmin/chhetri	4	47_47001_05_64_01_1	28	36	boy	0	1	other			no		always	no		12 or more months ago	0						1	0	74	yes	1	17
1	12	5	47_47001_05_64_10_1	Yes	Clean	No, neither	No nither	No	5	Urban	5	2	1	0	no	no	1	1	1	completed class 12	Brahmin/chhetri	5	47_47001_05_64_10_1	29	26	girl	0	1	want another child			no		always	no		12 or more months ago	0						1	0	74	yes	0	29
2	6	5	47_47001_05_64_11_1	Yes	Clean	No, neither	No nither	No	7	Urban	5	2	1	0	no	no	1	0	1	some secondary education	Socially excluded	4	47_47001_05_64_11_1	29	23	boy	1	0		1	186	no		never	no		N/A: never	0						0			yes	0	48
2	12	5	47_47001_05_64_12_1	Yes	Clean	No, neither	No nither	No	5	Urban	5	2	1	0	no	no	1	1	1	completed class 12	Brahmin/chhetri	5	47_47001_05_64_12_1	34	51	boy	0	1				no		always	no		N/A: never	0						0			no
3	4	5	47_47001_05_64_13_1	Yes	Not very clean	No, neither	No nither	No	7	Urban	5	2	1	0	no	no	1	0	1	some primary school	Brahmin/chhetri	5	47_47001_05_64_13_1	24	56	girl	0	1				no		always	no		N/A: never	0						0			no
2	9	5	47_47001_05_64_14_1	Yes	Not very clean	No, neither	No nither	No	7	Urban	3	1	1	0	no	no	1	0	0	some secondary education	Socially excluded	3	47_47001_05_64_14_1	28	32	girl	0	1	husband migrated			no		never	no		12 or more months ago	0						0			no
2	12	5	47_47001_05_64_15_1	Yes	Not very clean	No, neither	No nither	No	3	Urban	4	2	1	0	no	no	1	1	1	completed class 12	Socially excluded	4	47_47001_05_64_15_1	26	25	girl	0	1	husband migrated			no		sometimes	no		12 or more months ago	1	0	52	10	12 13	1	1	0	60	yes	0	42
2	15	5	47_47001_05_64_16_1	Yes	Clean	Yes, animal	Yes, animal	No	7	Urban	4	2	1	0	no	no	1	0	1	never attended school/grade 1 not complete	Brahmin/chhetri	4	47_47001_05_64_16_1	24	48	boy	0	1	husband migrated			no		never	no		N/A: never	0						0			no
1	10	5	47_47001_05_64_17_1	Yes	Not very clean	No, neither	No nither	No	5	Urban	5	2	1	0	no	no	1	1	1	completed secondary education	Brahmin/chhetri	4	47_47001_05_64_17_1	22	46	boy	0	1	want another child			no		always	no		N/A: never	0						0			no
1	12	5	47_47001_05_64_18_1	Yes	Clean	No, neither	No nither	No	5	Urban	5	2	1	0	no	no	1	1	1	completed class 12	Brahmin/chhetri	5	47_47001_05_64_18_1	34	32	girl	0	1				no		always	no		N/A: never	0						1	0	52	no
2	9	5	47_47001_05_64_19_1	Yes	Clean	No, neither	No nither	No	5	Urban	5	2	1	0	no	no	1	1	1	some secondary education	Socially excluded	5	47_47001_05_64_19_1	21	41	boy	0	1	husband migrated			no		always	no		12 or more months ago	0						1	0	80	no
1	13	5	47_47001_05_64_02_1	Yes	Clean	No, neither	No nither	No	5	Urban	5	2	1	0	no	no	1	1	1	higher education	Brahmin/chhetri	5	47_47001_05_64_02_1	27	35	girl	0	1				no		always	no		8 months ago	0						1	0	32	no
2	8	5	47_47001_05_64_03_1	Yes	Clean	No, neither	No nither	No	5	Urban	5	2	2	1	no	no	1	1	1	some secondary education	Brahmin/chhetri	5	47_47001_05_64_03_1	31	49	boy	0	1	husband migrated			yes	0	always	no		N/A: never	0						0			no
2	6	5	47_47001_05_64_04_1	Yes	Clean	No, neither	No nither	No	7	Urban	5	2	1	0	no	no	1	0	1	some secondary education	Socially excluded	5	47_47001_05_64_04_1	30	6	boy	1	0	husband migrated	1	180	no		never	no		N/A: never	0						0			no
1	14	5	47_47001_05_64_05_1	Yes	Clean	No, neither	No nither	No	3	Urban	5	2	1	0	no	no	1	1	1	higher education	Brahmin/chhetri	5	47_47001_05_64_05_1	24	21	girl	1	0		1	150	no		always	yes	1	<1 month ago	1	1	2	10	96	1	1	0	52	no
2	6	5	47_47001_05_64_06_1	Yes	Clean	No, neither	No nither	No	7	Urban	5	2	1	1	no	no	1	0	1	some secondary education	Socially excluded	4	47_47001_05_64_06_1	28	58	girl	0	1	husband migrated			no		sometimes	no		N/A: never	0						0			no
1	13	5	47_47001_05_64_07_1	Yes	Clean	No, neither	No nither	No	7	Urban	5	2	1	0	no	no	1	0	1	higher education	Socially excluded	5	47_47001_05_64_07_1	20	22	boy	1	0		1	180	no		sometimes	no		7 months ago	0						1	0	27	yes	1	8
3	12	5	47_47001_05_64_08_1	Yes	Clean	No, neither	No nither	No	3	Urban	5	2	1	0	no	no	1	1	1	completed class 12	Brahmin/chhetri	5	47_47001_05_64_08_1	27	42	girl	0	1	don't know			no		always	no		12 or more months ago	0						1	0	80	yes	0	50
2	10	5	47_47001_05_64_09_1	Yes	Clean	No, neither	No nither	No	3	Urban	5	2	1	0	no	no	1	1	1	completed secondary education	Brahmin/chhetri	5	47_47001_05_64_09_1	31	25	girl	0	1	husband migrated			no		always	no		12 or more months ago	1	0	52	60	11 12	1	1	0	74	yes	0	45
1	3	8	47_47001_08_65_01_1	Yes	Clean	No, neither	No nither	No	7	Urban	4	2	1	0	no	no	1	0	1	some primary school	Socially excluded	3	47_47001_08_65_01_1	24	10	boy	1	0	don't know	0		yes	0	never	no		N/A: never	0						0			no
3	7	8	47_47001_08_65_10_1	Yes	Clean	No, neither	No nither	No	7	Urban	5	2	1	0	no	no	1	0	0	some secondary education	Brahmin/chhetri	5	47_47001_08_65_10_1	21	5	girl	1	0	husband migrated	1	180	no		always	no		N/A: never	0						0			yes	1	2
3	5	8	47_47001_08_65_11_1	Yes	Clean	No, neither	No nither	No	7	Urban	4	2	1	0	no	no	1	0	1	completed grade 5	Brahmin/chhetri	4	47_47001_08_65_11_1	21	15	girl	1	0	health side effect for woman	1	170	no		never	no		N/A: never	0						0			yes	2	16
2	12	8	47_47001_08_65_12_1	Yes	Not very clean	No, neither	No nither	No	7	Urban	4	2	1	0	no	no	1	0	1	completed class 12	Brahmin/chhetri	4	47_47001_08_65_12_1	22	19	girl	1	0	husband migrated	1	180	yes	0	never	no		8 months ago	1	0	52	45	9 10 15	1	1	0	35	no
2	9	8	47_47001_08_65_13_1	Yes	Clean	No, neither	No nither	No	7	Urban	5	2	1	0	no	no	1	0	1	some secondary education	Others	5	47_47001_08_65_13_1	32	10	boy	1	0	husband migrated	1	3	yes	0	never	no		N/A: never	0						0			yes	1	3
1	10	8	47_47001_08_65_14_1	Yes	Clean	No, neither	No nither	No		Urban	5	2	1	0	no	no	1	1	1	completed secondary education	Socially excluded	4	47_47001_08_65_14_1	32	11	boy	1	0	not allowed by HH members	1	180	yes	0	always	no		N/A: never	0						0			no
4	99	8	47_47001_08_65_15_1	Yes	Clean	No, neither	No nither	No	7	Urban	5	2	1	0	no	no	1	0	1	never attended school/grade 1 not complete	Brahmin/chhetri	4	47_47001_08_65_15_1	35	19	boy	1	1		1	175	don't know		sometimes	no		12 or more months ago	1	0	52	15	11 96	1	0			no
2	3	8	47_47001_08_65_16_1	No		No, neither	No nither	No	7	Urban	5	2	1	0	no	no	0	0	1	some primary school	Socially excluded	5	47_47001_08_65_16_1	26	14	boy	1	1	husband migrated	1	168	no		never	no		N/A: never	0						0			no
3	12	8	47_47001_08_65_17_1	Yes	Clean	No, neither	No nither	No	3	Urban	4	2	1	0	no	no	1	1	1	completed class 12	Brahmin/chhetri	4	47_47001_08_65_17_1	23	8	boy	1	1	health side effect for woman	1	180	yes	0	never	no		12 or more months ago	1	0	52	60	12	1	0			yes	2	2
2	4	8	47_47001_08_65_18_1	Yes	Clean	No, neither	No nither	No	5	Urban	5	2	1	0	no	no	1	1	1	some primary school	Socially excluded	5	47_47001_08_65_18_1	34	20	boy	1	0	husband migrated	1	150	yes	1	sometimes	no		N/A: never	0						0			no
2	12	8	47_47001_08_65_19_1	Yes	Clean	No, neither	No nither	No	7	Urban	5	2	1	0	no	no	1	0	1	completed class 12	Brahmin/chhetri	4	47_47001_08_65_19_1	23	25	girl	0	1	husband migrated			no		sometimes	no		N/A: never	0						0			yes	0	52
4	99	8	47_47001_08_65_02_1	Yes	Dirty	No, neither	No nither	No	7	Urban	3	1	1	0	no	no	1	0	0	never attended school/grade 1 not complete	Socially excluded	2	47_47001_08_65_02_1	24	4	girl	1	0		0		yes	0	sometimes	no		N/A: never	0						0			no
2	11	8	47_47001_08_65_03_1	Yes	Clean	No, neither	No nither	No	7	Urban	4	2	1	0	no	no	1	0	1	completed secondary education	Socially excluded	4	47_47001_08_65_03_1	23	25	boy	0	1	husband migrated			yes	0	never	no		12 or more months ago	1	0	52	15	9 10 12 15	1	1	0	90	yes	1	18
2	6	8	47_47001_08_65_04_1	Yes	Clean	No, neither	No nither	No	7	Urban	5	2	1	0	no	no	1	0	0	some secondary education	Socially excluded	4	47_47001_08_65_04_1	28	40	boy	0	1	husband migrated			no		never	no		12 or more months ago	1	0	52	10	11 12 96	1	1	0	52	no
2	9	8	47_47001_08_65_05_1	Yes	Not very clean	No, neither	No nither	No	7	Urban	4	2	1	0	no	no	1	0	1	some secondary education	Brahmin/chhetri	3	47_47001_08_65_05_1	36	0	boy	1	0	baby being very small/ menstruation not started	1	120	no		never	no		N/A: never	0						0			no
2	15	8	47_47001_08_65_06_1	Yes	Clean	No, neither	No nither	No	7	Urban	5	2	1	0	no	no	1	0	1	never attended school/grade 1 not complete	Others	5	47_47001_08_65_06_1	34	19	girl	1	0	husband migrated	1	180	yes	0	never	no		N/A: never	0						0			no
2	10	8	47_47001_08_65_07_1	Yes	Dirty	No, neither	No nither	No	7	Urban	4	2	3	1	yes	no	0	0	1	completed secondary education	Socially excluded	4	47_47001_08_65_07_1	25	3	boy	1	0	husband migrated	1	170	no		never	no		N/A: never	0						0			no
2	1	8	47_47001_08_65_08_1	Yes	Clean	No, neither	No nither	No	7	Urban	3	1	1	0	no	no	1	0	0	some primary school	Socially excluded	4	47_47001_08_65_08_1	33	32	boy	0	1	husband migrated			no		never	no		12 or more months ago	1	0	52	60	7 9 10 11 12 14 96	1	1	0	60	yes	0	28
2	10	8	47_47001_08_65_09_1	Yes	Clean	No, neither	No nither	No	3	Urban	5	2	1	0	no	no	1	1	1	completed secondary education	Socially excluded	4	47_47001_08_65_09_1	34	9	girl	1	0	husband migrated	1	150	no		sometimes	no		N/A: never	0						0			no
4	15	8	47_47001_08_66_01_1	Yes	Not very clean	No, neither	No nither	No	7	Urban	4	2	1	0	no	no	1	0	1	never attended school/grade 1 not complete	Brahmin/chhetri	4	47_47001_08_66_01_1	19	0	girl	1	0	baby being very small/ menstruation not started	1	210	yes	0	always	yes	1	<1 month ago	0						1	1	2	yes	2	0
1	8	8	47_47001_08_66_10_1	Yes	Dirty	No, neither	No nither	No	7	Urban	4	2	1	0	no	no	1	0	0	some secondary education	Socially excluded	4	47_47001_08_66_10_1	29	41	boy	0	1	not allowed by HH members			no		never	no		N/A: never	0						0			no
1	4	8	47_47001_08_66_11_1	No		No, neither	No nither	No	7	Urban	3	1	1	0	no	no	0	0	0	some primary school	Socially excluded	3	47_47001_08_66_11_1	28	56	girl	0	1	health side effect for woman			no		never	no		N/A: never	0						0			yes	0	100
2	7	8	47_47001_08_66_12_1	Yes	Clean	No, neither	No nither	No	5	Urban	5	2	1	0	no	no	1	1	0	some secondary education	Socially excluded	4	47_47001_08_66_12_1	28	41	boy	0	1	husband migrated			yes	0	sometimes	no		N/A: never	0						0			no
2	10	8	47_47001_08_66_13_1	Yes	Not very clean	Yes, animal	Yes, animal	No	7	Urban	4	2	1	0	no	no	0	0	1	completed secondary education	Brahmin/chhetri	4	47_47001_08_66_13_1	27	7	boy	1	1	husband migrated	1	184	yes	0	never	no		N/A: never	0						0			yes	0	100
1	6	8	47_47001_08_66_14_1	Yes	Not very clean	No, neither	No nither	No	7	Urban	4	2	1	0	no	no	1	0	1	some secondary education	Brahmin/chhetri	3	47_47001_08_66_14_1	33	6	boy	1	0	don't know	1	90	yes	0	never	no		N/A: never	0						0			no
2	10	8	47_47001_08_66_15_1	Yes	Dirty	No, neither	No nither	No	7	Urban	4	2	1	0	no	no	1	0	0	completed secondary education	Brahmin/chhetri	4	47_47001_08_66_15_1	21	14	girl	1	1	health side effect for woman	1	150	yes	0	sometimes	yes	0	12 or more months ago	0						1	0	90	yes	1	17
2	5	8	47_47001_08_66_16_1	Yes	Clean	Yes, animal	Yes, animal	No	7	Urban	3	1	1	0	no	no	1	0	0	completed grade 5	Socially excluded	3	47_47001_08_66_16_1	41	47	girl	0	1	husband migrated			no		always	no		N/A: never	0						0			no
3	2	8	47_47001_08_66_17_1	Yes	Not very clean	No, neither	No nither	No	7	Urban	4	2	1	1	no	no	1	0	0	some primary school	Brahmin/chhetri	4	47_47001_08_66_17_1	19	13	boy	1	0	husband migrated	1	180	no		sometimes	no		12 or more months ago	0						1	0	80	no
2	15	8	47_47001_08_66_18_1	Yes	Not very clean	No, neither	Yes, animal	No	7	Urban	1		1	0	no	no	1	0	0	never attended school/grade 1 not complete	Socially excluded	1	47_47001_08_66_18_1	28	58	boy	0	1				yes	0	never	no		N/A: never	0						0			no
3	15	8	47_47001_08_66_19_1	Yes	Clean	No, neither	No nither	No	7	Urban	4	2	1	0	no	no	1	0	1	never attended school/grade 1 not complete	Brahmin/chhetri	4	47_47001_08_66_19_1	22	10	boy	1	0		1	120	no		sometimes	no		N/A: never	0						0			yes	1	8
2	12	8	47_47001_08_66_02_1	Yes	Dirty	No, neither	No nither	No	3	Urban	4	2	1	1	no	no	1	1	1	completed class 12	Brahmin/chhetri	4	47_47001_08_66_02_1	27	49	boy	0	1				no		always	no		12 or more months ago	0						1	0	52	yes	0	100
4	3	8	47_47001_08_66_03_1	Yes	Dirty	Yes, animal	Yes, animal	No	7	Urban	4	2	1	0	no	no	1	0	1	some primary school	Brahmin/chhetri	4	47_47001_08_66_03_1	32	17	boy	1	1	husband migrated	1	180	yes	0	never	no		12 or more months ago	0						1	0	80	no
3	3	8	47_47001_08_66_04_1	Yes	Not very clean	No, neither	No nither	No	7	Urban	4	2	2	1	no	no	1	0	0	some primary school	Brahmin/chhetri	4	47_47001_08_66_04_1	19	18	girl	1	0	husband migrated	1	180	no		sometimes	no		N/A: never	0						0			yes	1	20
2	10	8	47_47001_08_66_05_1	Yes	Dirty	Yes, animal	Yes, animal	No	7	Urban	3	1	1	0	no	no	1	0	0	completed secondary education	Brahmin/chhetri	3	47_47001_08_66_05_1	33	46	girl	0	1	husband migrated			yes	1	never	no		8 months ago	0						1	0	34	yes	1	14
4	5	8	47_47001_08_66_06_1	Yes	Clean	No, neither	No nither	No	7	Urban	3	1	1	0	no	no	1	0	1	completed grade 5	Socially excluded	2	47_47001_08_66_06_1	17	7	girl	1	0		1	168	don't know		never	no		N/A: never	0						0			no
2	9	8	47_47001_08_66_07_1	Yes	Clean	No, neither	No nither	No	7	Urban	3	1	1	0	no	no	1	0	1	some secondary education	Brahmin/chhetri	4	47_47001_08_66_07_1	18	14	boy	1	0	husband migrated	1	180	no		always	no		N/A: never	0						0			yes	0	60
4	15	8	47_47001_08_66_08_1	Yes	Clean	Yes, both	Yes, animal	No	7	Urban	4	2	2	1	no	no	1	0	0	never attended school/grade 1 not complete	Brahmin/chhetri	3	47_47001_08_66_08_1	19	13	boy	1	0	husband migrated	1	180	yes	1	always	no		N/A: never	0						0			yes	1	3
1	8	8	47_47001_08_66_09_1	Yes	Dirty	Yes, animal	Yes, animal	No	7	Urban	2	1	2	1	yes	no	1	0	0	some secondary education	Socially excluded	2	47_47001_08_66_09_1	19	34	boy	0	1	health side effect for woman			yes	0	never	no		N/A: never	0						0			no
4	15	2	47_47002_02_67_01_1	Yes	Clean	No, neither	No nither	No	5	Rural	5	2	1	0	no	no	1	1	1	never attended school/grade 1 not complete	Socially excluded	4	47_47002_02_67_01_1	20	0	boy	1	0	don't know what to do	1	150	don't know		never	no		N/A: never	0						0			yes	1	2
2	6	2	47_47002_02_67_10_1	Yes	Clean	No, neither	No nither	Yes	3	Rural	1		1	0	no	no	1	1	1	some secondary education	Socially excluded	1	47_47002_02_67_10_1	29	47	girl	0	1	husband migrated			yes	0	never	no		N/A: never	0						0			yes	1	16
2	6	2	47_47002_02_67_11_1	Yes	Not very clean	No, neither	No nither	No	7	Rural	3	1	1	0	no	no	0	0	1	some secondary education	Socially excluded	3	47_47002_02_67_11_1	29	20	boy	1	0	husband migrated	1	180	no		sometimes	no		N/A: never	0						0			no
2	6	2	47_47002_02_67_12_1	Yes	Not very clean	No, neither	No nither	No	2	Rural	2	1	1	0	no	no	1	0	1	some secondary education	Socially excluded	2	47_47002_02_67_12_1	20	55	girl	0	1	husband migrated			no		sometimes	no		N/A: never	0						0			yes	1	12
3	3	2	47_47002_02_67_13_1	Yes	Clean	No, neither	No nither	No	5	Rural	5	2	1	0	no	no	1	1	1	some primary school	Socially excluded	4	47_47002_02_67_13_1	21	50	girl	0	1				no		always	no		N/A: never	0						0			yes	2	3
3	99	2	47_47002_02_67_14_1	Yes	Dirty	Yes, animal	Yes, animal	No	7	Rural	3	1	1	0	no	no	1	0	0	never attended school/grade 1 not complete	Socially excluded	2	47_47002_02_67_14_1	21	1	boy	1	0	don't know what to do	1	180	yes	0	sometimes	no		N/A: never	0						0			yes	1	4
3	15	2	47_47002_02_67_15_1	Yes	Clean	No, neither	No nither	No	7	Rural	4	2	1	0	no	no	1	0	1	never attended school/grade 1 not complete	Brahmin/chhetri	3	47_47002_02_67_15_1	25	49	boy	0	2	husband migrated			yes	1	sometimes	no		N/A: never	0						0			yes	1	0
4	99	2	47_47002_02_67_16_1	Yes	Not very clean	No, neither	Yes, animal	No	7	Rural	3	1	1	0	no	no	1	0	0	never attended school/grade 1 not complete	Socially excluded	2	47_47002_02_67_16_1	18	33	girl	0	1	husband migrated			no		sometimes	no		N/A: never	0						0			yes	1	12
4	15	2	47_47002_02_67_17_1	Yes	Clean	No, neither	No nither	No	7	Rural	4	2	1	0	no	no	1	0	1	never attended school/grade 1 not complete	Socially excluded	3	47_47002_02_67_17_1	24	9	boy	1	0		1	180	yes	1	sometimes	no		N/A: never	0						0			yes	9	2
1	9	2	47_47002_02_67_18_1	Yes	Not very clean	No, neither	Yes, animal	No	7	Rural	4	2	1	0	no	no	1	0	0	some secondary education	Socially excluded	4	47_47002_02_67_18_1	19	36	boy	0	1				don't know		never	no		N/A: never	0						0			yes	1	2
1	2	2	47_47002_02_67_19_1	Yes	Dirty	Yes, animal	Yes, animal	No	5	Rural	4	2	1	0	no	no	1	1	0	some primary school	Others	4	47_47002_02_67_19_1	33	26	girl	0	1				yes	0	always	no		N/A: never	0						0			yes	1	6
2	8	2	47_47002_02_67_02_1	Yes	Clean	No, neither	No nither	No	7	Rural	3	1	1	0	no	no	1	0	1	some secondary education	Socially excluded	2	47_47002_02_67_02_1	27	50	girl	0	1				yes	1	sometimes	no		N/A: never	0						0			yes	1	3
1	9	2	47_47002_02_67_03_1	No		No, neither	No nither	No	7	Rural	3	1	2	1	yes	no	0	0	0	some secondary education	Socially excluded	2	47_47002_02_67_03_1	28	36	girl	0	1				no		sometimes	no		N/A: never	0						0			no
3	7	2	47_47002_02_67_04_1	Yes	Clean	No, neither	Yes, animal	No	5	Rural	4	2	1	0	no	no	1	1	1	some secondary education	Socially excluded	3	47_47002_02_67_04_1	30	25	girl	0	1	husband migrated			don't know		always	no		N/A: never	0						0			no
2	4	2	47_47002_02_67_05_1	Yes	Clean	No, neither	No nither	No	5	Rural	5	2	1	0	no	no	1	1	1	some primary school	Socially excluded	4	47_47002_02_67_05_1	35	48	boy	0	1	want another child			no		always	no		N/A: never	0						0			yes	1	1
2	9	2	47_47002_02_67_06_1	Yes	Not very clean	No, neither	Yes, animal	No	7	Rural	3	1	1	0	no	no	1	0	0	some secondary education	Socially excluded	2	47_47002_02_67_06_1	34	20	girl	1	0	husband migrated	1	174	no		sometimes	no		N/A: never	0						0			no
3	15	2	47_47002_02_67_07_1	Yes	Clean	No, neither	No nither	Yes	1	Rural	2	1	1	0	no	no	1	0	1	never attended school/grade 1 not complete	Socially excluded	2	47_47002_02_67_07_1	22	26	girl	0	1				yes	1	sometimes	no		N/A: never	0						0			yes	5	2
4	15	2	47_47002_02_67_08_1	Yes	Clean	No, neither	No nither	No	1	Rural	4	2	1	0	no	no	1	0	1	never attended school/grade 1 not complete	Socially excluded	3	47_47002_02_67_08_1	25	37	girl	0	1				yes	0	sometimes	no		N/A: never	0						0			yes	2	3
1	11	2	47_47002_02_67_09_1	Yes	Clean	No, neither	No nither	No	7	Rural	3	1	1	0	no	no	1	0	1	completed secondary education	Socially excluded	3	47_47002_02_67_09_1	25	10	boy	1	0		1	180	no		always	no		N/A: never	0						0			no
3	3	2	47_47002_02_68_01_1	Yes	Clean	No, neither	No nither	No	3	Rural	4	2	1	0	no	no	1	1	1	some primary school	Socially excluded	3	47_47002_02_68_01_1	26	18	boy	1	0	husband migrated	1	180	no		always	no		N/A: never	0						0			yes	1	4
4	15	2	47_47002_02_68_10_1	Yes	Clean	Yes, animal	Yes, animal	No	7	Rural	2	1	1	0	no	no	1	0	1	never attended school/grade 1 not complete	Socially excluded	1	47_47002_02_68_10_1	23	35	boy	0	1	husband migrated			yes	0	always	no		N/A: never	0						0			yes	5	1
1	9	2	47_47002_02_68_11_1	Yes	Clean	No, neither	No nither	No	5	Rural	3	1	1	0	no	no	1	1	1	some secondary education	Socially excluded	3	47_47002_02_68_11_1	27	44	boy	0	1				no		sometimes	no		N/A: never	0						0			yes	4	8
2	9	2	47_47002_02_68_12_1	Yes	Not very clean	No, neither	No nither	No	5	Rural	2	1	3	1	yes	no	1	1	1	some secondary education	Socially excluded	1	47_47002_02_68_12_1	28	37	girl	0	1	husband migrated			no		always	no		N/A: never	0						0			yes	1	6
3	15	2	47_47002_02_68_13_1	Yes	Clean	No, neither	No nither	No	3	Rural	3	1	1	0	no	no	1	1	1	never attended school/grade 1 not complete	Socially excluded	3	47_47002_02_68_13_1	33	22	boy	1	0	husband migrated	1	180	yes	1	always	no		7 months ago	1	0	28	10	96	1	0			yes	1	12
3	12	2	47_47002_02_68_14_1	Yes	Clean	No, neither	No nither	No		Rural	3	1	1	0	no	no	1	1	1	completed class 12	Brahmin/chhetri	3	47_47002_02_68_19_1	24	7	girl	1	1		1	180	yes	1	always	no		N/A: never	0						0			yes	5	4
4	15	2	47_47002_02_68_15_1	Yes	Not very clean	No, neither	No nither	No	3	Rural	3	1	1	0	no	no	1	1	1	never attended school/grade 1 not complete	Brahmin/chhetri	3	47_47002_02_68_15_1	22	16	girl	1	0		1	180	yes	0	always	no		N/A: never	0						0			yes	2	1
2	7	2	47_47002_02_68_16_1	Yes	Not very clean	No, neither	No nither	No	8	Rural	3	1	1	0	no	no	1	0	1	some secondary education	Socially excluded	2	47_47002_02_68_16_1	24	37	boy	0	1	husband migrated			no		always	no		N/A: never	0						0			yes	1	12
1	6	2	47_47002_02_68_17_1	Yes	Clean	No, neither	No nither	No	7	Rural	4	2	1	0	no	no	1	0	1	some secondary education	Socially excluded	4	47_47002_02_68_17_1	23	29	boy	0	2				no		sometimes	no		N/A: never	0						0			no
2	8	2	47_47002_02_68_18_1	Yes	Not very clean	No, neither	No nither	No	8	Rural	4	2	1	0	no	no	1	0	1	some secondary education	Others	3	47_47002_02_68_18_1	30	13	boy	1	0	husband migrated	1	150	no		sometimes	no		N/A: never	0						0			yes	1	8
4	0	2	47_47002_02_68_19_1	Yes	Clean	No, neither	No nither	No	5	Rural	4	2	1	0	no	no	1	1	0	never attended school/grade 1 not complete	Socially excluded	3	47_47002_02_68_19_1	21	28	boy	0	1				no		always	no		N/A: never	0						0			no
2	7	2	47_47002_02_68_02_1	Yes	Clean	No, neither	No nither	No	5	Rural	2	1	1	0	no	no	1	1	0	some secondary education	Socially excluded	1	47_47002_02_68_02_1	25	45	boy	0	1				no		sometimes	no		N/A: never	0						0			yes	3	4
2	7	2	47_47002_02_68_03_1	Yes	Clean	No, neither	No nither	No	1	Rural	5	2	1	0	no	no	1	0	1	some secondary education	Brahmin/chhetri	5	47_47002_02_68_03_1	29	15	boy	1	0		1	180	don't know		sometimes	no		N/A: never	0						0			yes	5	1
2	8	2	47_47002_02_68_04_1	Yes	Clean	No, neither	No nither	No	3	Rural	3	1	1	0	no	no	1	1	1	some secondary education	Socially excluded	2	47_47002_02_68_04_1	29	15	girl	1	0	husband migrated	1	180	yes	0	always	no		N/A: never	0						0			yes	3	4
3	15	2	47_47002_02_68_05_1	Yes	Clean	No, neither	No nither	No	7	Rural	2	1	1	0	no	no	1	0	0	never attended school/grade 1 not complete	Socially excluded	1	47_47002_02_68_05_1	30	42	girl	0	1	don't know			yes	0	sometimes	no		N/A: never	0						0			yes	0	12
2	10	2	47_47002_02_68_06_1	Yes	Clean	No, neither	No nither	Yes	3	Rural	4	2	1	0	no	no	1	1	1	completed secondary education	Brahmin/chhetri	3	47_47002_02_68_06_1	24	37	boy	0	1	husband migrated			yes	1	sometimes	no		N/A: never	0						0			yes	3	3
2	99	2	47_47002_02_68_07_1	Yes	Clean	No, neither	No nither	No	3	Rural	3	1	3	1	no	no	0	1	1	never attended school/grade 1 not complete	Socially excluded	2	47_47002_02_68_07_1	30	22	girl	1	0	husband migrated	1	180	no		sometimes	no		N/A: never	0						0			no
4	15	2	47_47002_02_68_08_1	Yes	Dirty	No, neither	Yes, animal	No	5	Rural	3	1	1	0	no	no	1	1	1	never attended school/grade 1 not complete	Socially excluded	3	47_47002_02_68_08_1	21	2	boy	1	0		1	180	yes	0	always	no		N/A: never	0						0			yes	3	1
1	10	2	47_47002_02_68_09_1	Yes	Dirty	No, neither	No nither	No	7	Rural	3	1	1	0	no	no	0	0	0	completed secondary education	Socially excluded	3	47_47002_02_68_09_1	25	33	boy	0	1	health side effect for woman			no		sometimes	no		N/A: never	0						0			yes	1	4
3	8	5	47_47002_05_69_01_1	Yes	Clean	No, neither	No nither	No	7	Rural	4	2	1	0	no	no	1	0	0	some secondary education	Brahmin/chhetri	4	47_47002_05_69_01_1	25	42	boy	0	1	husband migrated			yes	0	sometimes	no		N/A: never	0						0			yes	1	3
2	8	5	47_47002_05_69_10_1	Yes	Clean	No, neither	No nither	No	7	Rural	4	2	1	0	no	no	1	0	1	some secondary education	Socially excluded	3	47_47002_05_69_10_1	27	45	boy	0	1	husband migrated			no		sometimes	no		N/A: never	0						0			yes	4	1
1	1	5	47_47002_05_69_11_1	Yes	Not very clean	No, neither	No nither	No	7	Rural	5	2	2	1	no	no	1	0	1	some primary school	Socially excluded	5	47_47002_05_69_11_1	24	27	girl	0	1				no		never	no		N/A: never	0						0			no
3	15	5	47_47002_05_69_12_1	Yes	Clean	No, neither	No nither	No		Rural	5	2	1	0	no	no	1	1	1	never attended school/grade 1 not complete	Brahmin/chhetri	4	47_47002_05_69_12_1	27	14	girl	1	0		1	180	yes	0	always	no		N/A: never	0						0			yes	5	0
3	2	5	47_47002_05_69_13_1	Yes	Clean	No, neither	No nither	No	7	Rural	4	2	1	0	no	no	1	0	1	some primary school	Brahmin/chhetri	3	47_47002_05_69_13_1	22	0	girl	1	0	baby being very small/ menstruation not started	1	180	yes	0	sometimes	no		N/A: never	0						0			yes	1	0
3	15	5	47_47002_05_69_14_1	Yes	Clean	No, neither	No nither	No	3	Rural	4	2	2	1	no	no	1	1	0	never attended school/grade 1 not complete	Brahmin/chhetri	4	47_47002_05_69_14_1	20	24	boy	0	1				yes	0	always	no		N/A: never	0						0			yes	2	0
4	7	5	47_47002_05_69_15_1	Yes	Clean	No, neither	No nither	No		Rural	4	2	2	1	no	no	1	1	1	some secondary education	Socially excluded	4	47_47002_05_69_15_1	21	13	girl	1	0	husband migrated	1	90	yes	0	sometimes	no		N/A: never	0						0			yes	1	0
4	15	5	47_47002_05_69_16_1	Yes	Clean	No, neither	No nither	No	7	Rural	4	2	1	0	no	no	1	0	0	never attended school/grade 1 not complete	Socially excluded	4	47_47002_05_69_16_1	30	54	girl	0	1	husband migrated			yes	1	sometimes	no		N/A: never	0						0			yes	1	9
1	5	5	47_47002_05_69_17_1	Yes	Clean	No, neither	No nither	No	7	Rural	4	2	1	0	no	no	1	0	0	completed grade 5	Socially excluded	3	47_47002_05_69_17_1	26	24	boy	0	1				no		never	no		N/A: never	0						0			yes	1	3
3	15	5	47_47002_05_69_18_1	Yes	Dirty	No, neither	Yes, animal	No	7	Rural	4	2	1	0	no	no	1	0	1	never attended school/grade 1 not complete	Socially excluded	4	47_47002_05_69_18_1	25	54	girl	0	1	husband migrated			yes	1	sometimes	no		N/A: never	0						0			no
3	6	5	47_47002_05_69_19_1	Yes	Clean	No, neither	No nither	No	1	Rural	3	1	1	0	no	no	1	0	1	some secondary education	Socially excluded	3	47_47002_05_69_19_1	21	44	girl	0	1	husband migrated			yes	0	never	no		N/A: never	0						0			no
3	9	5	47_47002_05_69_02_1	Yes	Clean	No, neither	No nither	No	7	Rural	4	2	1	0	no	no	1	0	1	some secondary education	Brahmin/chhetri	3	47_47002_05_69_02_1	27	14	boy	1	1	husband migrated	1	180	no		sometimes	no		N/A: never	0						0			yes	4	5
2	6	5	47_47002_05_69_03_1	Yes	Clean	No, neither	No nither	No	8	Rural	4	2	1	0	no	no	1	0	1	some secondary education	Brahmin/chhetri	3	47_47002_05_69_03_1	33	42	girl	0	1	want another child			yes	1	sometimes	no		N/A: never	0						0			yes	3	2
3	4	5	47_47002_05_69_04_1	Yes	Clean	No, neither	No nither	No	8	Rural	3	1	1	0	no	no	1	0	1	some primary school	Brahmin/chhetri	3	47_47002_05_69_04_1	20	24	boy	0	1				yes	1	always	no		N/A: never	0						0			yes	6	1
1	9	5	47_47002_05_69_05_1	Yes	Clean	No, neither	No nither	No	1	Rural	4	2	1	0	no	no	1	0	1	some secondary education	Brahmin/chhetri	3	47_47002_05_69_05_1	28	21	boy	1	0	husband migrated	1	30	no		never	no		N/A: never	0						0			yes	3	8
2	7	5	47_47002_05_69_06_1	Yes	Clean	No, neither	No nither	No	1	Rural	4	2	1	0	no	no	1	0	1	some secondary education	Brahmin/chhetri	3	47_47002_05_69_06_1	29	32	boy	0	1	husband migrated			yes	1	never	no		N/A: never	0						0			yes	2	2
3	6	5	47_47002_05_69_07_1	Yes	Clean	No, neither	No nither	No	7	Rural	5	2	1	0	no	no	1	0	1	some secondary education	Brahmin/chhetri	4	47_47002_05_69_07_1	23	20	boy	1	0		1	180	yes	0	sometimes	no		N/A: never	0						0			yes	2	2
4	15	5	47_47002_05_69_08_1	Yes	Clean	No, neither	Yes, animal	No	7	Rural	4	2	2	1	no	no	1	0	0	never attended school/grade 1 not complete	Socially excluded	3	47_47002_05_69_08_1	19	10	boy	1	0	husband migrated	1	120	don't know		sometimes	no		N/A: never	0						0			no
1	13	5	47_47002_05_69_09_1	Yes	Clean	No, neither	No nither	No	7	Rural	4	2	1	0	no	no	1	0	1	higher education	Brahmin/chhetri	4	47_47002_05_69_09_1	31	37	girl	0	1				yes	0	sometimes	no		N/A: never	0						0			yes	2	12
3	15	5	47_47002_05_70_01_1	Yes	Clean	No, neither	No nither	No	7	Rural	2	1	1	0	no	no	1	0	1	never attended school/grade 1 not complete	Brahmin/chhetri	2	47_47002_05_70_01_1	20	25	boy	0	1	husband migrated			yes	0	always	no		12 or more months ago	0						1	0	64	yes	0	64
2	9	5	47_47002_05_70_10_1	Yes	Clean	No, neither	No nither	No	3	Rural	4	2	1	0	no	no	1	1	0	some secondary education	Brahmin/chhetri	3	47_47002_05_70_10_1	28	32	boy	0	1	husband migrated			yes	1	always	no		11 months ago	0						1	0	44	yes	2	2
4	15	5	47_47002_05_70_11_1	Yes	Clean	No, neither	No nither	No	3	Rural	4	2	1	0	no	no	1	1	1	never attended school/grade 1 not complete	Brahmin/chhetri	3	47_47002_05_70_11_1	21	13	girl	1	0	husband migrated	1	180	yes	0	always	no		9 months ago	0						0			yes	1	4
1	5	5	47_47002_05_70_12_1	Yes	Clean	No, neither	No nither	No	5	Rural	4	2	1	0	no	no	1	1	1	completed grade 5	Brahmin/chhetri	3	47_47002_05_70_12_1	36	57	boy	0	1				no		always	no		N/A: never	0						0			yes	2	4
13	8	5	47_47002_05_70_13_1	Yes	Clean	No, neither	No nither	No	5	Rural	5	2	1	0	no	no	1	1	1	some secondary education	Socially excluded	5	47_47002_05_70_13_1	22	42	girl	0	1	husband migrated			yes	0	always	no		N/A: never	0						0			yes	1	5
2	2	5	47_47002_05_70_14_1	Yes	Clean	No, neither	No nither	No	1	Rural	4	2	1	0	no	no	1	0	1	some primary school	Socially excluded	4	47_47002_05_70_14_1	34	20	boy	1	0	husband migrated	1	180	no		never	no		N/A: never	0						0			no
3	4	5	47_47002_05_70_15_1	Yes	Clean	No, neither	No nither	No	1	Rural	5	2	1	0	no	no	1	0	0	some primary school	Brahmin/chhetri	4	47_47002_05_70_15_1	25	7	girl	1	0		1	180	yes	0	always	no		N/A: never	0						0			yes	3	3
3	15	5	47_47002_05_70_16_1	Yes	Not very clean	No, neither	No nither	No	3	Rural	4	2	2	0	yes	no	1	1	0	never attended school/grade 1 not complete	Brahmin/chhetri	3	47_47002_05_70_16_1	27	50	boy	0	1	husband migrated			no		always	no		N/A: never	0						0			no
4	6	5	47_47002_05_70_17_1	Yes	Clean	No, neither	No nither	No	3	Rural	5	2	1	0	no	no	1	1	1	some secondary education	Brahmin/chhetri	4	47_47002_05_70_17_1	26	7	girl	1	0	husband migrated	1	180	no		always	no		12 or more months ago	0						1	0	64	yes	2	1
3	10	5	47_47002_05_70_18_1	Yes	Clean	No, neither	No nither	No		Rural	5	2	1	0	no	no	1	1	1	completed secondary education	Socially excluded	5	47_47002_05_70_18_1	21	9	girl	1	0		1	176	yes	0	always	no		N/A: never	0						0			no
4	15	5	47_47002_05_70_19_1	Yes	Clean	No, neither	No nither	No	3	Rural	4	2	1	0	no	no	1	1	0	never attended school/grade 1 not complete	Socially excluded	3	47_47002_05_70_19_1	26	18	boy	1	1		1	180	yes	1	always	no		N/A: never	0						0			yes	1	8
1	8	5	47_47002_05_70_02_1	Yes	Clean	No, neither	No nither	No		Rural	3	1	1	0	no	no	1	1	1	some secondary education	Brahmin/chhetri	2	47_47002_05_70_02_1	34	40	boy	0	1				yes	1	always	no		12 or more months ago	0						1	0	64	no
2	10	5	47_47002_05_70_03_1	Yes	Clean	No, neither	No nither	No	7	Rural	3	1	1	0	no	no	1	0	1	completed secondary education	Brahmin/chhetri	3	47_47002_05_70_03_1	29	53	girl	0	1	husband migrated			yes	1	sometimes	no		N/A: never	0						0			yes	2	3
2	4	5	47_47002_05_70_04_1	Yes	Clean	No, neither	No nither	No	3	Rural	3	1	1	0	no	no	1	1	0	some primary school	Brahmin/chhetri	2	47_47002_05_70_04_1	37	48	boy	0	1	husband migrated			yes	1	always	no		N/A: never	0						0			yes	4	5
4	15	5	47_47002_05_70_05_1	Yes	Clean	No, neither	No nither	No	7	Rural	4	2	1	0	no	no	1	0	1	never attended school/grade 1 not complete	Brahmin/chhetri	4	47_47002_05_70_05_1	30	48	girl	0	1	husband migrated			yes	1	always	no		N/A: never	0						0			yes	7	1
4	15	5	47_47002_05_70_06_1	Yes	Not very clean	No, neither	No nither	No	7	Rural	4	2	1	0	no	no	1	0	0	never attended school/grade 1 not complete	Socially excluded	4	47_47002_05_70_06_1	26	38	boy	0	1	husband migrated			yes	0	sometimes	no		N/A: never	0						0			yes	1	4
2	6	5	47_47002_05_70_07_1	Yes	Clean	No, neither	No nither	No	8	Rural	4	2	1	0	no	no	1	0	1	some secondary education	Brahmin/chhetri	4	47_47002_05_70_07_1	39	51	boy	0	1	husband migrated			yes	1	sometimes	no		N/A: never	0						0			yes	3	4
2	12	5	47_47002_05_70_08_1	Yes	Clean	No, neither	No nither	No	3	Rural	4	2	1	0	no	no	1	1	0	completed class 12	Brahmin/chhetri	3	47_47002_05_70_08_1	28	23	boy	1	0	husband migrated	1	180	yes	1	always	no		N/A: never	0						0			yes	2	4
2	7	5	47_47002_05_70_09_1	Yes	Clean	No, neither	No nither	No	3	Rural	4	2	1	0	no	no	1	1	1	some secondary education	Brahmin/chhetri	3	47_47002_05_70_09_1	30	5	boy	1	0	husband migrated	1	180	no		always	no		N/A: never	0						0			yes	2	5
3	5	9	47_47002_09_71_01_1	Yes	Clean	No, neither	Yes, animal	No	7	Rural	4	2	1	0	no	no	1	0	0	completed grade 5	Socially excluded	4	47_47002_09_71_01_1	25	31	girl	0	1	husband migrated			no		never	no		N/A: never	0						0			no
4	15	9	47_47002_09_71_10_1	Yes	Clean	No, neither	No nither	No	7	Rural	3	1	1	0	no	no	1	0	0	never attended school/grade 1 not complete	Brahmin/chhetri	3	47_47002_09_71_10_1	25	10	boy	1	0	husband migrated	1	180	no		sometimes	yes	1	4 months ago	1	1	16	60	7 8 10 11 12 14	1	0			yes	2	12
2	8	9	47_47002_09_71_11_1	Yes	Clean	No, neither	No nither	No	5	Rural	4	2	2	1	no	no	1	1	1	some secondary education	Socially excluded	4	47_47002_09_71_11_1	27	24	girl	0	1	husband migrated			no		sometimes	yes	1	5 months ago	0						1	1	20	no
4	99	9	47_47002_09_71_12_1	Yes	Clean	No, neither	Yes, animal	No	7	Rural	4	2	1	0	no	no	1	0	1	never attended school/grade 1 not complete	Socially excluded	3	47_47002_09_71_12_1	23	27	girl	0	1	husband migrated			no		sometimes	yes	1	4 months ago	1	1	4	30	4 7 11 96	1	1	1	16	no
3	12	9	47_47002_09_71_13_1	Yes	Clean	No, neither	No nither	No	3	Rural	4	2	1	0	no	no	1	1	1	completed class 12	Brahmin/chhetri	3	47_47002_09_71_13_1	26	39	boy	0	1	husband migrated			no		always	no		N/A: never	0						0			yes	2	7
3	5	9	47_47002_09_71_14_1	Yes	Clean	No, neither	No nither	No	5	Rural	4	2	1	0	no	no	1	1	1	completed grade 5	Socially excluded	3	47_47002_09_71_14_1	28	47	girl	0	1	husband migrated			yes	1	always	no		N/A: never	0						0			no
1	8	9	47_47002_09_71_15_1	Yes	Clean	No, neither	No nither	No	7	Rural	3	1	1	0	no	no	1	0	1	some secondary education	Socially excluded	3	47_47002_09_71_15_1	26	40	boy	0	1				no		sometimes	no		N/A: never	0						0			yes	1	12
1	5	9	47_47002_09_71_16_1	Yes	Not very clean	No, neither	No nither	No	7	Rural	4	2	1	0	no	no	1	0	1	completed grade 5	Socially excluded	4	47_47002_09_71_16_1	21	30	girl	0	1				no		sometimes	no		N/A: never	0						0			no
1	7	9	47_47002_09_71_17_1	Yes	Clean	No, neither	Yes, animal	No	7	Rural	5	2	1	0	no	no	1	0	0	some secondary education	Socially excluded	5	47_47002_09_71_17_1	31	21	girl	1	0		1	180	no		never	yes	1	3	1	1	14	15	10 11	1	0			no
2	1	9	47_47002_09_71_18_1	Yes	Not very clean	No, neither	Yes, animal	No	7	Rural	3	1	3	1	no	no	1	0	0	some primary school	Socially excluded	3	47_47002_09_71_18_1	39	47	boy	0	1	husband migrated			no		sometimes	no		N/A: never	0						0			no
3	99	9	47_47002_09_71_19_1	Yes	Clean	No, neither	Yes, animal	No	7	Rural	4	2	1	0	no	no	1	0	1	never attended school/grade 1 not complete	Socially excluded	4	47_47002_09_71_19_1	22	46	girl	0	1	husband migrated			no		never	no		N/A: never	0						0			yes	1	0
2	9	9	47_47002_09_71_02_1	Yes	Not very clean	No, neither	No nither	No	8	Rural	3	1	1	0	no	no	1	0	1	some secondary education	Brahmin/chhetri	3	47_47002_09_71_02_1	31	1	boy	1	0	husband migrated	1	173	no		sometimes	yes	1	4 months ago	1	1	16	30	7 9 12	1	0			yes	2	4
4	4	9	47_47002_09_71_03_1	Yes	Clean	No, neither	No nither	No	7	Rural	4	2	1	0	no	no	1	0	1	some primary school	Brahmin/chhetri	4	47_47002_09_71_03_1	28	20	girl	1	0		1	180	no		sometimes	yes	2	3	0						1	0	32	no
2	9	9	47_47002_09_71_04_1	Yes	Clean	No, neither	No nither	No	3	Rural	4	2	1	0	no	no	1	1	1	some secondary education	Brahmin/chhetri	4	47_47002_09_71_04_1	29	48	boy	0	1				no		always	no		N/A: never	0						0			yes	2	3
3	5	9	47_47002_09_71_05_1	Yes	Clean	No, neither	Yes, animal	No	7	Rural	3	1	1	0	no	no	1	0	1	completed grade 5	Socially excluded	3	47_47002_09_71_05_1	28	5	boy	1	0		1	60	no		always	no		N/A: never	0						0			yes	1	4
4	15	9	47_47002_09_71_06_1	Yes	Clean	No, neither	No nither	No	1	Rural	2	1	1	0	no	no	1	0	1	never attended school/grade 1 not complete	Socially excluded	2	47_47002_09_71_06_1	29	8	boy	1	0	husband migrated	1	180	no		sometimes	yes	1	4 months ago	1	1	16	15	98	0	1	1	16	yes	1	28
4	15	9	47_47002_09_71_07_1	Yes	Clean	No, neither	Yes, animal	No	3	Rural	4	2	1	0	no	no	1	1	1	never attended school/grade 1 not complete	Socially excluded	3	47_47002_09_71_07_1	26	46	boy	0	1	husband migrated			no		never	no		N/A: never	0						0			no
3	9	9	47_47002_09_71_08_1	Yes	Clean	No, neither	No nither	No	7	Rural	3	1	1	0	no	no	1	0	1	some secondary education	Brahmin/chhetri	2	47_47002_09_71_08_1	23	5	boy	1	0		1	180	no		sometimes	no		N/A: never	0						0			yes	2	4
4	99	9	47_47002_09_71_09_1	Yes	Clean	No, neither	No nither	No	8	Rural	4	2	1	0	no	no	1	0	1	never attended school/grade 1 not complete	Brahmin/chhetri	3	47_47002_09_71_09_1	29	23	girl	1	0	husband migrated	1	998	no		always	yes	1	1 month ago	0						1	1	5	no
1	5	9	47_47002_09_72_01_1	Yes	Clean	No, neither	No nither	No	5	Rural	4	2	1	0	no	no	1	1	0	completed grade 5	Socially excluded	3	47_47002_09_72_01_1	39	56	girl	0	2				yes	1	always	no		N/A: never	0						0			yes	3	4
4	15	9	47_47002_09_72_10_1	Yes	Clean	No, neither	No nither	No	7	Rural	4	2	1	0	no	no	1	0	1	never attended school/grade 1 not complete	Socially excluded	3	47_47002_09_72_10_1	28	21	girl	1	0		1	180	yes	1	sometimes	yes	2	<1 month ago	1	2	2	30	7 10 12 15 16	1	1	1	12	no
2	9	9	47_47002_09_72_11_1	Yes	Not very clean	No, neither	No nither	No	5	Rural	4	2	3	1	no	no	1	1	0	some secondary education	Socially excluded	4	47_47002_09_72_11_1	29	44	boy	0	1	husband migrated			yes	1	always	no		N/A: never	0						0			no
3	5	9	47_47002_09_72_12_1	Yes	Not very clean	No, neither	No nither	No	7	Rural	4	2	1	0	no	no	1	0	1	completed grade 5	Socially excluded	3	47_47002_09_72_12_1	23	2	girl	1	1	husband migrated	1	120	yes	1	sometimes	no		N/A: never	0						0			yes	3	1
2	6	9	47_47002_09_72_13_1	Yes	Clean	No, neither	No nither	No	5	Rural	4	2	1	0	no	no	1	1	1	some secondary education	Socially excluded	3	47_47002_09_72_13_1	28	57	boy	0	1	husband migrated			yes	1	always	no		N/A: never	1	3	0	10	10 11	1	0			yes	0	98
2	3	9	47_47002_09_72_14_1	Yes	Clean	No, neither	No nither	No		Rural	3	1	1	0	no	no	1	1	1	some primary school	Socially excluded	3	47_47002_09_72_14_1	28	55	boy	0	1	husband migrated			yes	1	sometimes	no		N/A: never	0						0			yes	3	5
4	15	9	47_47002_09_72_15_1	Yes	Clean	No, neither	No nither	No		Rural	4	2	1	0	no	no	1	1	1	never attended school/grade 1 not complete	Socially excluded	3	47_47002_09_72_15_1	27	31	girl	0	1	husband migrated			yes	1	always	no		N/A: never	0						0			no
4	99	9	47_47002_09_72_16_1	Yes	Clean	No, neither	No nither	No	5	Rural	5	2	1	0	no	no	1	1	1	never attended school/grade 1 not complete	Socially excluded	5	47_47002_09_72_16_1	21	10	boy	1	1	husband migrated	1	170	yes	0	always	no		N/A: never	0						0			yes	1	2
2	9	9	47_47002_09_72_17_1	Yes	Clean	No, neither	No nither	No	7	Rural	3	1	1	0	no	no	1	0	1	some secondary education	Socially excluded	2	47_47002_09_72_17_1	30	53	boy	0	1	husband migrated			yes	1	sometimes	no		N/A: never	0						0			no
2	8	9	47_47002_09_72_18_1	Yes	Clean	No, neither	No nither	No	8	Rural	4	2	1	0	no	no	1	0	1	some secondary education	Socially excluded	4	47_47002_09_72_18_1	30	45	girl	0	1	husband migrated			yes	1	sometimes	no		N/A: never	0						0			yes	0	2
2	4	9	47_47002_09_72_19_1	Yes	Clean	No, neither	No nither	No	7	Rural	4	2	1	0	no	no	1	0	1	some primary school	Socially excluded	4	47_47002_09_72_19_1	31	38	boy	0	1				yes	1	sometimes	no		N/A: never	0						0			no
2	5	9	47_47002_09_72_02_1	Yes	Clean	No, neither	No nither	No	7	Rural	2	1	1	0	no	no	1	0	1	completed grade 5	Socially excluded	1	47_47002_09_72_02_1	28	24	boy	0	1	husband migrated			yes	1	sometimes	yes	4	1 month ago	0						0			no
3	3	9	47_47002_09_72_03_1	Yes	Clean	No, neither	No nither	No	3	Rural	4	2	1	0	no	no	1	1	1	some primary school	Socially excluded	3	47_47002_09_72_03_1	30	5	boy	1	0		1	170	yes	0	sometimes	yes	1	1 month ago	0						1	1	6	yes	1	20
3	3	9	47_47002_09_72_04_1	Yes	Not very clean	No, neither	Yes, animal	No	8	Rural	4	2	2	1	no	no	1	0	1	some primary school	Socially excluded	4	47_47002_09_72_04_1	31	4	girl	1	0	health side effect for woman	1	180	no		always	no		N/A: never	0						0			yes	3	1
3	15	9	47_47002_09_72_05_1	Yes	Clean	No, neither	No nither	No		Rural	3	1	1	0	no	no	1	1	1	never attended school/grade 1 not complete	Socially excluded	3	47_47002_09_72_05_1	32	19	boy	1	0		1	180	yes	1	always	no		N/A: never	1	1	9	15	10 12 14 15	1	0			yes	3	3
1	13	9	47_47002_09_72_06_1	Yes	Clean	No, neither	No nither	No	5	Rural	4	2	1	0	no	no	1	1	1	higher education	Socially excluded	3	47_47002_09_72_06_1	33	28	girl	0	1				yes	0	always	yes	2	<1 month ago	1	1	12	90	11 12 13 96	1	1	1	3	yes	2	1
3	10	9	47_47002_09_72_07_1	Yes	Clean	No, neither	No nither	No		Rural	4	2	1	0	no	no	1	1	1	completed secondary education	Socially excluded	3	47_47002_09_72_07_1	27	33	boy	0	1	husband migrated			no		always	no		N/A: never	0						0			no
3	2	9	47_47002_09_72_08_1	Yes	Not very clean	No, neither	No nither	No	8	Rural	4	2	1	0	no	no	1	0	1	some primary school	Socially excluded	4	47_47002_09_72_08_1	21	23	boy	1	0	husband migrated	1	174	no		sometimes	no		N/A: never	0						0			yes	0	44
4	15	9	47_47002_09_72_09_1	Yes	Clean	No, neither	No nither	No	5	Rural	4	2	1	0	no	no	1	1	0	never attended school/grade 1 not complete	Socially excluded	3	47_47002_09_72_09_1	25	29	boy	0	1	husband migrated			yes	1	always	no		N/A: never	1	0	0	10	10	1	0			yes	2	12
4	15	1	48_48001_01_73_01_1	Yes	Not very clean	No, neither	No nither	No	7	Urban	4	2	1	0	no	no	1	0	1	never attended school/grade 1 not complete	Socially excluded	4	48_48001_01_73_01_1	25	2	boy	1	0	husband migrated	1	176	yes	0	never	no		N/A: never	0						0			no
2	12	1	48_48001_01_73_10_1	Yes	Clean	No, neither	No nither	No	5	Urban	5	2	1	0	no	no	1	1	1	completed class 12	Socially excluded	5	48_48001_01_73_10_1	31	56	boy	0	1	husband migrated			yes	1	always	no		N/A: never	0						0			no
2	4	1	48_48001_01_73_11_1	Yes	Not very clean	No, neither	No nither	No	7	Urban	4	2	2	1	no	no	1	0	0	some primary school	Others	4	48_48001_01_73_11_1	34	32	boy	0	1	husband migrated			no		never	no		N/A: never	0						0			no
3	99	1	48_48001_01_73_12_1	Yes	Not very clean	Yes, animal	Yes, animal	No	7	Urban	2	1	4	1	yes	yes	0	0	0	never attended school/grade 1 not complete	Others	2	48_48001_01_73_12_1	17	0	girl	1	0	husband migrated	1	113	yes	0	never	no		N/A: never	0						0			no
4	15	1	48_48001_01_73_13_1	Yes	Not very clean	No, neither	Yes, animal	No	5	Urban	4	2	1	0	no	no	1	1	0	never attended school/grade 1 not complete	Brahmin/chhetri	3	48_48001_01_73_13_1	27	29	girl	0	1	husband migrated			yes	0	always	no		N/A: never	0						0			no
2	4	1	48_48001_01_73_14_1	Yes	Not very clean	No, neither	No nither	No	7	Urban	5	2	2	1	no	no	1	0	0	some primary school	Brahmin/chhetri	4	48_48001_01_73_14_1	24	37	boy	0	1	husband migrated			yes	0	never	no		12 or more months ago	0						0			no
2	8	1	48_48001_01_73_15_1	Yes	Clean	No, neither	No nither	No	7	Urban	5	2	1	0	no	no	1	0	1	some secondary education	Socially excluded	4	48_48001_01_73_15_1	25	58	boy	0	1	husband migrated			yes	1	never	no		N/A: never	0						0			no
3	99	1	48_48001_01_73_16_1	Yes	Not very clean	No, neither	No nither	No	7	Urban	2	1	1	0	no	no	1	0	0	never attended school/grade 1 not complete	Socially excluded	2	48_48001_01_73_16_1	16	2	girl	1	0	health side effect for child	1	150	yes	0	sometimes	no		N/A: never	0						0			yes	1	4
3	1	1	48_48001_01_73_17_1	Yes	Clean	No, neither	No nither	No	7	Urban	4	2	1	0	no	no	1	0	1	some primary school	Brahmin/chhetri	4	48_48001_01_73_17_1	24	37	boy	0	1	husband migrated			yes	0	sometimes	no		12 or more months ago	0						1	0	90	yes	2	8
2	8	1	48_48001_01_73_18_1	Yes	Not very clean	No, neither	No nither	No	7	Urban	3	1	1	0	no	no	1	0	0	some secondary education	Socially excluded	3	48_48001_01_73_18_1	17	1	girl	1	0	husband migrated	1	173	yes	0	never	no		N/A: never	0						0			no
1	5	1	48_48001_01_73_19_1	Yes	Not very clean	No, neither	No nither	No	7	Urban	2	1	1	0	no	no	1	0	0	completed grade 5	Socially excluded	2	48_48001_01_73_19_1	18	4	girl	1	1	don't know what to do	1	30	yes	0	never	no		N/A: never	0						0			no
2	7	1	48_48001_01_73_02_1	Yes	Not very clean	No, neither	Yes, animal	No	5	Urban	4	2	1	0	no	no	1	1	0	some secondary education	Brahmin/chhetri	4	48_48001_01_73_02_1	20	33	girl	0	1				yes	0	always	no		N/A: never	0						0			yes	1	16
1	3	1	48_48001_01_73_03_1	Yes	Not very clean	Yes, animal	Yes, animal	No	7	Urban	2	1	3	1	yes	no	1	0	0	some primary school	Socially excluded	2	48_48001_01_73_03_1	19	11	boy	1	0		1	180	no		never	no		N/A: never	0						0			no
2	2	1	48_48001_01_73_04_1	Yes	Clean	No, neither	No nither	No	7	Urban	4	2	1	0	no	no	1	0	1	some primary school	Socially excluded	4	48_48001_01_73_04_1	25	21	girl	1	0	husband migrated	1	7	yes	0	never	no		N/A: never	0						0			no
1	99	1	48_48001_01_73_05_1	Yes	Dirty	No, neither	No nither	No	5	Urban	5	2	1	0	no	no	0	1	0	never attended school/grade 1 not complete	Socially excluded	4	48_48001_01_73_05_1	30	32	girl	0	2				don't know		always	no		N/A: never	0						0			no
2	2	1	48_48001_01_73_06_1	Yes	Not very clean	No, neither	Yes, animal	No	7	Urban	5	2	1	0	no	no	1	0	1	some primary school	Socially excluded	4	48_48001_01_73_06_1	33	25	boy	0	1	husband migrated			yes	1	always	no		N/A: never	0						0			no
2	12	1	48_48001_01_73_07_1	Yes	Not very clean	No, neither	No nither	No	5	Urban	5	2	1	0	no	no	1	1	1	completed class 12	Brahmin/chhetri	5	48_48001_01_73_07_1	31	28	boy	0	1	husband migrated			yes	0	always	no		N/A: never	0						0			yes	2	1
2	5	1	48_48001_01_73_08_1	Yes	Dirty	No, neither	No nither	No	7	Urban	5	2	1	0	no	no	1	0	1	completed grade 5	Socially excluded	4	48_48001_01_73_08_1	24	41	boy	0	1				yes	1	never	no		N/A: never	0						0			no
2	15	1	48_48001_01_73_09_1	No		No, neither	Yes, animal	No	7	Urban	3	1	3	1	yes	no	1	0	0	never attended school/grade 1 not complete	Socially excluded	3	48_48001_01_73_09_1	23	46	girl	0	1	husband migrated			no		never	no		N/A: never	0						0			no
2	12	1	48_48001_01_74_01_1	Yes	Clean	No, neither	No nither	Yes	5	Urban	5	2	1	0	no	no	1	1	1	completed class 12	Socially excluded	5	48_48001_01_74_01_1	26	28	boy	0	1	health side effect for child			yes	1	always	no		N/A: never	0						0			no
2	5	1	48_48001_01_74_10_1	Yes	Clean	No, neither	No nither	No	8	Urban	5	2	1	0	no	no	1	0	0	completed grade 5	Socially excluded	5	48_48001_01_74_10_1	28	37	boy	0	1	husband migrated			yes	1	never	no		N/A: never	0						0			no
3	3	1	48_48001_01_74_11_1	Yes	Clean	No, neither	No nither	No	7	Urban	4	2	1	0	no	no	1	0	1	some primary school	Socially excluded	3	48_48001_01_74_11_1	27	35	girl	0	1	husband migrated			yes	0	sometimes	no		N/A: never	0						0			no
2	7	1	48_48001_01_74_12_1	Yes	Clean	No, neither	No nither	No	7	Urban	5	2	1	0	no	no	1	0	1	some secondary education	Socially excluded	5	48_48001_01_74_12_1	29	45	boy	0	1	husband migrated			yes	1	never	no		12 or more months ago	0						1	0	60	yes	0	28
2	5	1	48_48001_01_74_13_1	Yes	Not very clean	No, neither	Yes, animal	No	3	Urban	4	2	1	0	no	no	1	1	0	completed grade 5	Socially excluded	4	48_48001_01_74_13_1	24	9	boy	1	0	husband migrated	1	180	yes	1	sometimes	no		N/A: never	0						0			no
3	99	1	48_48001_01_74_14_1	Yes	Clean	Yes, animal	Yes, animal	No	7	Urban	4	2	1	1	no	no	1	0	1	never attended school/grade 1 not complete	Socially excluded	3	48_48001_01_74_14_1	24	31	boy	0	1	husband migrated			yes	0	never	no		N/A: never	0						0			no
2	5	1	48_48001_01_74_15_1	Yes	Not very clean	No, neither	No nither	No	7	Urban	3	1	2	1	yes	no	1	0	0	completed grade 5	Socially excluded	2	48_48001_01_74_15_1	31	11	girl	1	0		1	1	yes	1	never	no		N/A: never	0						0			yes	2	5
3	5	1	48_48001_01_74_16_1	Yes	Clean	No, neither	No nither	No	5	Urban	5	2	1	0	no	no	1	1	1	completed grade 5	Brahmin/chhetri	5	48_48001_01_74_16_1	21	0	girl	1	0	health side effect for woman	1	176	yes	0	always	no		N/A: never	0						0			no
2	10	1	48_48001_01_74_17_1	Yes	Not very clean	No, neither	Yes, animal	No	5	Urban	4	2	1	0	no	no	1	1	0	completed secondary education	Brahmin/chhetri	4	48_48001_01_74_17_1	27	42	boy	0	1	husband migrated			yes	1	always	no		12 or more months ago	0						0			no
4	99	1	48_48001_01_74_18_1	Yes	Clean	No, neither	No nither	No	7	Urban	4	2	1	0	no	no	1	0	1	never attended school/grade 1 not complete	Others	4	48_48001_01_74_18_1	23	11	boy	1	0	health side effect for child	1	30	don't know		sometimes	no		N/A: never	0						0			no
3	15	1	48_48001_01_74_19_1	Yes	Clean	No, neither	No nither	No	5	Urban	5	2	1	0	no	no	1	1	0	never attended school/grade 1 not complete	Brahmin/chhetri	5	48_48001_01_74_19_1	23	52	boy	0	1	husband migrated			yes	1	always	no		8 months ago	0						0			yes	2	4
2	5	1	48_48001_01_74_02_1	Yes	Not very clean	No, neither	No nither	No	5	Urban	4	2	1	0	no	no	1	1	0	completed grade 5	Socially excluded	4	48_48001_01_74_02_1	28	33	girl	0	1	husband migrated			yes	1	sometimes	no		N/A: never	0						0			no
4	15	1	48_48001_01_74_03_1	Yes	Clean	No, neither	No nither	No	7	Urban	5	2	1	0	no	no	1	0	1	never attended school/grade 1 not complete	Brahmin/chhetri	5	48_48001_01_74_03_1	20	26	boy	0	1				yes	1	never	no		N/A: never	0						0			no
2	10	1	48_48001_01_74_04_1	Yes	Clean	No, neither	No nither	No	5	Urban	4	2	1	0	no	no	1	1	0	completed secondary education	Brahmin/chhetri	4	48_48001_01_74_04_1	20	45	girl	0	1	husband migrated			yes	0	always	no		N/A: never	0						0			no
2	7	1	48_48001_01_74_05_1	Yes	Clean	No, neither	No nither	No	5	Urban	5	2	1	0	no	no	1	1	1	some secondary education	Socially excluded	4	48_48001_01_74_05_1	29	50	boy	0	1	husband migrated			don't know		sometimes	no		12 or more months ago	0						0			no
3	3	1	48_48001_01_74_06_1	Yes	Clean	No, neither	No nither	No	5	Urban	5	2	1	0	no	no	1	1	1	some primary school	Socially excluded	5	48_48001_01_74_06_1	22	20	girl	1	0		1	180	yes	0	always	no		12 or more months ago	0						0			no
1	8	1	48_48001_01_74_07_1	Yes	Clean	No, neither	No nither	Yes	7	Urban	5	2	1	0	no	no	1	0	1	some secondary education	Brahmin/chhetri	5	48_48001_01_74_07_1	25	34	girl	0	1				yes	1	never	no		N/A: never	0						0			no
2	7	1	48_48001_01_74_08_1	Yes	Clean	No, neither	No nither	No	7	Urban	5	2	1	0	no	no	1	0	1	some secondary education	Socially excluded	5	48_48001_01_74_08_1	23	27	girl	0	1	husband migrated			don't know		never	no		N/A: never	0						0			no
2	99	1	48_48001_01_74_09_1	Yes	Clean	No, neither	No nither	No	7	Urban	4	2	1	0	no	no	1	0	0	never attended school/grade 1 not complete	Socially excluded	4	48_48001_01_74_09_1	28	9	boy	1	0	husband migrated	1	30	don't know		never	no		N/A: never	0						0			no
2	12	7	48_48001_07_75_01_1	Yes	Not very clean	No, neither	Yes, animal	No	5	Urban	5	2	1	0	no	no	1	1	0	completed class 12	Brahmin/chhetri	4	48_48001_07_75_01_1	26	37	girl	0	1	husband migrated			yes	1	sometimes	no		N/A: never	0						0			yes	0	90
1	8	7	48_48001_07_75_10_1	Yes	Clean	No, neither	No nither	No	7	Urban	5	2	3	0	yes	no	1	0	0	some secondary education	Socially excluded	4	48_48001_07_75_10_1	36	7	boy	1	1	don't know	1	180	yes	0	never	no		N/A: never	0						0			no
1	7	7	48_48001_07_75_11_1	Yes	Dirty	No, neither	No nither	No	7	Urban	4	2	2	1	no	no	1	0	0	some secondary education	Socially excluded	4	48_48001_07_75_11_1	28	7	boy	1	1		1	180	yes	0	never	no		N/A: never	0						0			no
3	99	7	48_48001_07_75_12_1	Yes	Not very clean	No, neither	No nither	No	7	Urban	4	2	1	0	no	no	1	0	0	never attended school/grade 1 not complete	Others	3	48_48001_07_75_12_1	19	10	girl	1	0		1	24	yes	0	never	no		N/A: never	0						0			yes	4	2
3	1	7	48_48001_07_75_13_1	Yes	Not very clean	No, neither	No nither	No	7	Urban	4	2	1	0	no	no	1	0	0	some primary school	Socially excluded	4	48_48001_07_75_13_1	26	9	girl	1	0		1	180	yes	0	never	no		N/A: never	0						0			no
4	15	7	48_48001_07_75_14_1	Yes	Not very clean	No, neither	No nither	No	7	Urban	2	1	1	0	no	no	1	0	1	never attended school/grade 1 not complete	Socially excluded	1	48_48001_07_75_14_1	23	22	boy	1	0	husband migrated	1	150	yes	1	never	no		N/A: never	0						0			no
3	99	7	48_48001_07_75_15_1	Yes	Not very clean	No, neither	No nither	No	7	Urban	4	2	1	1	no	no	1	0	0	never attended school/grade 1 not complete	Others	3	48_48001_07_75_15_1	24	43	girl	0	1	husband migrated			yes	0	sometimes	no		N/A: never	0						0			yes	1	12
2	15	7	48_48001_07_75_16_1	Yes	Clean	No, neither	Yes, animal	No	7	Urban	4	2	1	0	no	no	1	0	0	never attended school/grade 1 not complete	Socially excluded	4	48_48001_07_75_16_1	32	43	boy	0	1				yes	1	never	no		N/A: never	0						0			yes	2	5
1	2	7	48_48001_07_75_17_1	No		Yes, animal	Yes, animal	Yes	7	Urban	4	2	3	1	yes	no	0	0	0	some primary school	Socially excluded	3	48_48001_07_75_17_1	33	13	boy	1	0		1	180	yes	0	never	no		N/A: never	0						0			yes	3	0
3	99	7	48_48001_07_75_18_1	Yes	Clean	No, neither	No nither	No	7	Urban	4	2	1	0	no	no	1	0	1	never attended school/grade 1 not complete	Socially excluded	4	48_48001_07_75_18_1	24	5	girl	1	0		1	180	yes	0	sometimes	no		N/A: never	0						0			no
1	3	7	48_48001_07_75_19_1	No		Yes, animal	Yes, animal	No	7	Urban	3	1	4	1	yes	yes	0	0	0	some primary school	Others	3	48_48001_07_75_19_1	26	12	girl	1	0		1	180	yes	0	sometimes	no		12 or more months ago	0						1	0	56	yes	4	0
1	3	7	48_48001_07_75_02_1	Yes	Dirty	No, neither	No nither	No	7	Urban	1		4	1	yes	yes	0	0	0	some primary school	Brahmin/chhetri	1	48_48001_07_75_02_1	35	18	boy	1	1		1	166	yes	0	never	no		N/A: never	0						0			no
2	10	7	48_48001_07_75_03_1	Yes	Not very clean	No, neither	No nither	No	5	Urban	4	2	1	0	no	no	1	1	1	completed secondary education	Brahmin/chhetri	4	48_48001_07_75_03_1	30	40	boy	0	1	husband migrated			yes	1	always	no		N/A: never	0						0			no
3	15	7	48_48001_07_75_04_1	Yes	Dirty	No, neither	No nither	No	7	Urban	5	2	1	0	no	no	1	0	0	never attended school/grade 1 not complete	Socially excluded	5	48_48001_07_75_04_1	25	4	boy	1	0	health side effect for child	1	180	yes	0	sometimes	no		N/A: never	0						0			yes	0	39
1	3	7	48_48001_07_75_05_1	Yes	Not very clean	No, neither	No nither	No	7	Urban	4	2	1	0	no	no	1	0	0	some primary school	Others	4	48_48001_07_75_05_1	25	52	girl	0	1	want another child			no		always	no		12 or more months ago	0						1	0	62	yes	2	4
1	10	7	48_48001_07_75_06_1	Yes	Clean	No, neither	No nither	No	7	Urban	5	2	2	1	yes	no	1	0	0	completed secondary education	Brahmin/chhetri	5	48_48001_07_75_06_1	35	45	boy	0	1	health side effect for woman			yes	0	never	no		N/A: never	0						0			no
2	10	7	48_48001_07_75_07_1	Yes	Clean	No, neither	No nither	No	7	Urban	4	2	1	0	no	no	1	0	0	completed secondary education	Brahmin/chhetri	4	48_48001_07_75_07_1	28	37	girl	0	1	husband migrated			don't know		never	no		N/A: never	0						0			no
2	6	7	48_48001_07_75_08_1	Yes	Not very clean	No, neither	No nither	No	7	Urban	3	1	1	0	no	no	1	0	0	some secondary education	Others	2	48_48001_07_75_08_1	22	56	boy	0	1				yes	1	never	no		N/A: never	0						0			no
1	15	7	48_48001_07_75_09_1	Yes	Clean	No, neither	No nither	No	7	Urban	4	2	3	1	yes	no	1	0	0	never attended school/grade 1 not complete	Others	4	48_48001_07_75_09_1	35	47	boy	0	1				yes	1	never	no		7 months ago	0						1	0	29	no
2	10	7	48_48001_07_76_01_1	Yes	Clean	No, neither	No nither	No	7	Urban	5	2	1	0	no	no	1	0	1	completed secondary education	Others	5	48_48001_07_76_01_1	33	41	girl	0	1	husband migrated			no		never	no		N/A: never	0						0			no
3	4	7	48_48001_07_76_10_1	Yes	Clean	No, neither	No nither	No	7	Urban	3	1	1	0	no	no	1	0	1	some primary school	Others	3	48_48001_07_76_10_1	17	5	boy	1	0	husband migrated	1	180	yes	1	never	no		N/A: never	0						0			no
3	7	7	48_48001_07_76_11_1	Yes	Clean	No, neither	No nither	No	8	Urban	5	2	1	0	no	no	0	0	1	some secondary education	Brahmin/chhetri	5	48_48001_07_76_11_1	26	42	boy	0	1	husband migrated			yes	1	never	no		N/A: never	0						0			yes	1	12
1	9	7	48_48001_07_76_12_1	Yes	Clean	No, neither	No nither	No	7	Urban	5	2	1	0	no	no	1	0	1	some secondary education	Others	5	48_48001_07_76_12_1	38	35	boy	0	2				yes	0	never	yes	1	4 months ago	1	1	4	30	10 96	1	0			don't know
2	5	7	48_48001_07_76_13_1	No		No, neither	No nither	No	7	Urban	4	2	1	0	no	no	0	0	0	completed grade 5	Others	4	48_48001_07_76_13_1	27	46	boy	0	1				yes	1	never	no		N/A: never	0						0			yes	0	40
2	12	7	48_48001_07_76_14_1	Yes	Clean	No, neither	No nither	No	7	Urban	5	2	1	0	no	no	1	0	1	completed class 12	Others	5	48_48001_07_76_14_1	26	45	boy	0	1	husband migrated			don't know		never	no		N/A: never	0						0			no
1	9	7	48_48001_07_76_15_1	Yes	Not very clean	No, neither	No nither	No	7	Urban	3	1	1	0	no	no	1	0	1	some secondary education	Others	3	48_48001_07_76_15_1	25	25	boy	0	1				don't know		never	no		N/A: never	0						0			no
3	15	7	48_48001_07_76_16_1	Yes	Clean	No, neither	No nither	No	7	Urban	5	2	1	0	no	no	1	0	1	never attended school/grade 1 not complete	Brahmin/chhetri	4	48_48001_07_76_16_1	29	31	girl	0	1	husband migrated			yes	1	never	no		N/A: never	0						0			yes	4	5
3	99	7	48_48001_07_76_17_1	Yes	Clean	No, neither	Yes, animal	No	7	Urban	3	1	1	0	no	no	1	0	0	never attended school/grade 1 not complete	Others	4	48_48001_07_76_17_1	20	7	boy	1	0	husband migrated	1	180	yes	0	never	no		N/A: never	0						0			no
2	15	7	48_48001_07_76_18_1	Yes	Not very clean	No, neither	No nither	No	7	Urban	4	2	1	0	no	no	1	0	0	never attended school/grade 1 not complete	Others	4	48_48001_07_76_18_1	36	11	girl	1	0	husband migrated	1	180	yes	0	never	no		N/A: never	0						0			yes	1	12
4	15	7	48_48001_07_76_19_1	Yes	Clean	No, neither	No nither	No	7	Urban	4	2	1	0	no	no	1	0	0	never attended school/grade 1 not complete	Others	3	48_48001_07_76_19_1	21	1	girl	1	1		1	180	no		never	no		N/A: never	0						0			no
1	10	7	48_48001_07_76_02_1	Yes	Clean	No, neither	No nither	No	7	Urban	4	2	1	0	no	no	1	0	0	completed secondary education	Others	4	48_48001_07_76_02_1	31	16	boy	1	0		1	180	yes	1	never	no		N/A: never	0						0			yes	1	10
3	99	7	48_48001_07_76_03_1	Yes	Not very clean	No, neither	No nither	No	7	Urban	3	1	1	0	no	no	1	0	0	never attended school/grade 1 not complete	Others	3	48_48001_07_76_03_1	25	57	girl	0	1	want another child			yes	1	never	no		N/A: never	0						0			yes	2	8
3	99	7	48_48001_07_76_04_1	Yes	Not very clean	Yes, animal	Yes, animal	No	7	Urban	4	2	1	0	no	no	1	0	0	never attended school/grade 1 not complete	Others	4	48_48001_07_76_04_1	17	9	boy	1	0		1	180	yes	0	never	no		N/A: never	0						0			no
3	99	7	48_48001_07_76_05_1	Yes	Clean	Yes, animal	Yes, animal	No	7	Urban	5	2	1	0	no	no	1	0	1	never attended school/grade 1 not complete	Others	4	48_48001_07_76_05_1	19	21	girl	1	0	husband migrated	1	120	yes	1	never	no		N/A: never	0						0			no
3	9	7	48_48001_07_76_06_1	Yes	Clean	No, neither	No nither	No	7	Urban	5	2	1	0	no	no	1	0	1	some secondary education	Others	5	48_48001_07_76_06_1	35	31	boy	0	1				yes	1	never	no		N/A: never	0						0			yes	1	9
1	15	7	48_48001_07_76_07_1	No		No, neither	No nither	No	7	Urban	3	1	3	1	yes	no	1	0	0	never attended school/grade 1 not complete	Others	3	48_48001_07_76_07_1	25	40	girl	0	1				yes	0	never	no		N/A: never	0						0			yes	1	10
4	15	7	48_48001_07_76_08_1	Yes	Clean	No, neither	No nither	No	7	Urban	4	2	1	0	no	no	1	0	1	never attended school/grade 1 not complete	Others	4	48_48001_07_76_08_1	29	9	boy	1	0	husband migrated	1	180	no		never	no		N/A: never	0						0			yes	0	52
1	9	7	48_48001_07_76_09_1	Yes	Not very clean	No, neither	No nither	No	7	Urban	5	2	1	0	no	no	1	0	0	some secondary education	Others	5	48_48001_07_76_09_1	33	51	boy	0	1				no		never	no		N/A: never	0						0			no
1	9	14	48_48001_14_77_01_1	Yes	Clean	No, neither	No nither	No	3	Urban	5	2	1	0	no	no	1	1	1	some secondary education	Others	5	48_48001_14_77_01_1	32	10	girl	1	0		1	180	yes	0	always	no		N/A: never	0						0			no
1	13	14	48_48001_14_77_10_1	Yes	Not very clean	No, neither	Yes, animal	No		Urban	4	2	1	0	no	no	1	1	0	higher education	Others	4	48_48001_14_77_10_1	28	12	boy	1	0		1	180	no		never	no		N/A: never	0						0			yes	0	3
3	5	14	48_48001_14_77_11_1	Yes	Clean	No, neither	No nither	No	7	Urban	5	2	1	0	no	no	1	0	1	completed grade 5	Others	4	48_48001_14_77_11_1	19	5	boy	1	0	baby being very small/ menstruation not started	1	180	no		never	no		N/A: never	0						0			yes	1	2
3	4	14	48_48001_14_77_12_1	Yes	Clean	No, neither	No nither	No	7	Urban	4	2	3	1	no	no	1	0	0	some primary school	Others	4	48_48001_14_77_12_1	26	55	girl	0	1				no		never	no		11 months ago	0						0			yes	0	30
2	9	14	48_48001_14_77_13_1	Yes	Clean	No, neither	No nither	No	7	Urban	4	2	1	0	no	no	1	0	0	some secondary education	Others	4	48_48001_14_77_13_1	24	47	girl	0	1	husband migrated			no		never	no		N/A: never	0						0			no
1	6	14	48_48001_14_77_14_1	Yes	Not very clean	No, neither	No nither	No	7	Urban	2	1	1	0	no	no	1	0	1	some secondary education	Others	3	48_48001_14_77_14_1	19	7	girl	1	0		1	120	no		never	no		N/A: never	0						0			no
1	5	14	48_48001_14_77_15_1	Yes	Clean	No, neither	No nither	No	7	Urban	5	2	1	0	no	no	1	0	1	completed grade 5	Others	5	48_48001_14_77_15_1	26	51	boy	0	1				no		never	no		N/A: never	0						0			yes	1	12
3	5	14	48_48001_14_77_16_1	Yes	Not very clean	Yes, animal	No nither	No	7	Urban	4	2	1	0	no	no	1	0	1	completed grade 5	Others	4	48_48001_14_77_16_1	20	18	girl	1	0		1	180	no		never	no		N/A: never	0						0			yes	2	8
1	5	14	48_48001_14_77_17_1	Yes	Not very clean	No, neither	No nither	No	7	Urban	4	2	1	0	no	no	1	0	0	completed grade 5	Others	4	48_48001_14_77_17_1	26	45	boy	0	1				no		never	no		N/A: never	0						0			no
13	15	14	48_48001_14_77_18_1	Yes	Clean	No, neither	No nither	No	7	Urban	4	2	1	0	no	no	1	0	1	never attended school/grade 1 not complete	Others	4	48_48001_14_77_18_1	22	46	boy	0	1				no		never	no		N/A: never	1	1	3	30	10 11 12	0	0			no
4	15	14	48_48001_14_77_19_1	Yes	Not very clean	No, neither	No nither	No	7	Urban	4	2	1	0	no	no	1	0	0	never attended school/grade 1 not complete	Others	4	48_48001_14_77_19_1	31	51	girl	0	1	husband migrated			no		never	no		N/A: never	0						0			no
1	9	14	48_48001_14_77_02_1	Yes	Clean	No, neither	No nither	No	7	Urban	4	2	1	0	no	no	1	0	0	some secondary education	Others	4	48_48001_14_77_02_1	18	5	girl	1	0		1	180	no		never	no		N/A: never	0						0			no
4	15	14	48_48001_14_77_03_1	No		No, neither	No nither	No	7	Urban	3	1	1	0	no	no	0	0	0	never attended school/grade 1 not complete	Others	3	48_48001_14_77_03_1	25	14	girl	1	0		1	300	no		always	no		N/A: never	0						0			yes	2	1
4	3	14	48_48001_14_77_04_1	Yes	Not very clean	No, neither	No nither	No	7	Urban	5	2	1	0	no	no	1	0	1	some primary school	Others	5	48_48001_14_77_04_1	19	19	girl	1	0	husband migrated	1	180	no		never	no		N/A: never	0						0			yes	1	4
2	8	14	48_48001_14_77_05_1	Yes	Clean	No, neither	No nither	No	3	Urban	3	1	3	1	yes	no	1	1	0	some secondary education	Others	3	48_48001_14_77_05_1	29	21	girl	1	0	husband migrated	1	220	don't know		always	no		N/A: never	0						0			yes	2	5
3	9	14	48_48001_14_77_06_1	Yes	Clean	No, neither	No nither	No	5	Urban	5	2	1	0	no	no	1	1	1	some secondary education	Others	5	48_48001_14_77_06_1	26	43	girl	0	1	husband migrated			no		always	no		N/A: never	0						0			no
2	6	14	48_48001_14_77_07_1	Yes	Clean	No, neither	No nither	No	7	Urban	5	2	1	0	no	no	1	0	1	some secondary education	Others	5	48_48001_14_77_07_1	31	10	boy	1	0	husband migrated	1	150	yes	1	never	no		N/A: never	0						0			yes	3	5
3	7	14	48_48001_14_77_08_1	Yes	Clean	No, neither	No nither	No	7	Urban	5	2	1	0	no	no	1	0	1	some secondary education	Others	4	48_48001_14_77_08_1	19	8	girl	1	0	husband migrated	1	180	no		never	no		N/A: never	0						0			yes	5	2
2	9	14	48_48001_14_77_09_1	Yes	Clean	No, neither	No nither	No	7	Urban	4	2	1	1	no	no	1	0	1	some secondary education	Others	4	48_48001_14_77_09_1	28	30	boy	0	1	husband migrated			yes	1	never	no		N/A: never	0						0			yes	3	5
1	10	14	48_48001_14_78_01_1	Yes	Clean	No, neither	No nither	No	7	Urban	5	2	1	0	no	no	1	0	1	completed secondary education	Others	5	48_48001_14_78_01_1	34	18	girl	1	0		1	180	yes	1	never	no		N/A: never	0						0			yes	1	20
2	9	14	48_48001_14_78_10_1	Yes	Clean	No, neither	No nither	No	7	Urban	5	2	1	0	no	no	1	0	1	some secondary education	Others	5	48_48001_14_78_10_1	33	20	girl	1	0	husband migrated	1	180	no		sometimes	no		N/A: never	0						1	1	4	yes	1	8
2	10	14	48_48001_14_78_11_1	Yes	Clean	No, neither	No nither	No	2	Urban	5	2	1	0	no	no	1	0	1	completed secondary education	Brahmin/chhetri	4	48_48001_14_78_11_1	31	12	boy	1	0	husband migrated	1	180	yes	1	never	no		N/A: never	0						0			yes	2	12
3	10	14	48_48001_14_78_12_1	Yes	Clean	No, neither	No nither	No	5	Urban	5	2	1	0	no	no	1	1	1	completed secondary education	Others	4	48_48001_14_78_12_1	29	37	boy	0	1				no		always	no		N/A: never	0						0			yes	0	96
1	11	14	48_48001_14_78_13_1	Yes	Clean	No, neither	Yes, animal	No	7	Urban	4	2	1	0	no	no	1	0	0	completed secondary education	Brahmin/chhetri	4	48_48001_14_78_13_1	29	7	boy	1	0		1	180	no		never	no		N/A: never	0						0			no
2	7	14	48_48001_14_78_14_1	Yes	Clean	No, neither	No nither	No	7	Urban	5	2	1	0	no	no	1	0	1	some secondary education	Socially excluded	5	48_48001_14_78_14_1	23	59	girl	0	1	husband migrated			don't know		never	no		N/A: never	0						0			no
1	7	14	48_48001_14_78_15_1	Yes	Not very clean	No, neither	No nither	No	7	Urban	5	2	1	0	no	no	1	0	1	some secondary education	Others	5	48_48001_14_78_15_1	25	58	boy	0	1				no		never	no		N/A: never	0						0			don't know
4	15	14	48_48001_14_78_16_1	Yes	Not very clean	No, neither	No nither	No	5	Urban	5	2	1	0	no	no	1	1	0	never attended school/grade 1 not complete	Brahmin/chhetri	4	48_48001_14_78_16_1	26	29	boy	0	1	husband migrated			no		never	no		N/A: never	1	1	6	30	10 12	1	0			yes	1	7
2	5	14	48_48001_14_78_17_1	Yes	Clean	No, neither	No nither	No	7	Urban	4	2	1	0	no	no	1	0	0	completed grade 5	Socially excluded	4	48_48001_14_78_17_1	24	47	boy	0	1	husband migrated			don't know		always	no		N/A: never	0						0			yes	2	8
3	10	14	48_48001_14_78_18_1	Yes	Clean	No, neither	No nither	No	7	Urban	5	2	1	0	no	no	1	0	1	completed secondary education	Others	4	48_48001_14_78_18_1	31	10	boy	1	0	husband migrated	1	90	no		never	no		11 months ago	0						1	2	8	yes	4	4
2	4	14	48_48001_14_78_19_1	Yes	Clean	No, neither	No nither	No	7	Urban	4	2	2	1	yes	no	1	0	1	some primary school	Socially excluded	4	48_48001_14_78_19_1	27	12	boy	1	0	husband migrated	0		don't know		never	no		N/A: never	0						0			no
1	99	14	48_48001_14_78_02_1	Yes	Not very clean	No, neither	No nither	No	7	Urban	4	2	1	0	no	no	1	0	0	never attended school/grade 1 not complete	Others	3	48_48001_14_78_02_1	41	15	girl	1	0		1	180	no		never	no		N/A: never	0						0			yes	1	3
1	8	14	48_48001_14_78_03_1	Yes	Not very clean	No, neither	No nither	No	3	Urban	5	2	3	1	no	no	1	1	1	some secondary education	Brahmin/chhetri	5	48_48001_14_78_03_1	33	44	girl	0	1				no		never	yes	3	3 months ago	1	1	20	5	12	1	0			yes	2	8
3	99	14	48_48001_14_78_04_1	Yes	Clean	No, neither	No nither	No	7	Urban	5	2	1	0	no	no	1	0	1	never attended school/grade 1 not complete	Others	4	48_48001_14_78_04_1	24	4	boy	1	0	husband migrated	1	180	yes	1	never	no		N/A: never	0						1	2	4	yes	4	2
3	9	14	48_48001_14_78_05_1	Yes	Clean	No, neither	No nither	No	3	Urban	5	2	1	0	no	no	1	1	1	some secondary education	Others	5	48_48001_14_78_05_1	30	41	boy	0	1	husband migrated			don't know		sometimes	no		N/A: never	0						0			no
2	15	14	48_48001_14_78_06_1	Yes	Clean	No, neither	No nither	No	7	Urban	5	2	1	0	no	no	1	0	0	never attended school/grade 1 not complete	Others	5	48_48001_14_78_06_1	32	20	girl	1	0	husband migrated	1	180	yes	1	never	no		N/A: never	0						0			no
4	5	14	48_48001_14_78_07_1	Yes	Not very clean	No, neither	No nither	No	7	Urban	5	2	1	0	no	no	1	0	1	completed grade 5	Brahmin/chhetri	5	48_48001_14_78_07_1	21	3	boy	1	0	husband migrated	1	180	no		never	no		N/A: never	0						0			yes	2	8
3	10	14	48_48001_14_78_08_1	Yes	Clean	No, neither	No nither	No	8	Urban	4	2	1	0	no	no	1	0	1	completed secondary education	Others	4	48_48001_14_78_08_1	21	33	girl	0	1	husband migrated			yes	0	never	no		N/A: never	0						0			yes	1	22
2	10	14	48_48001_14_78_09_1	Yes	Not very clean	No, neither	No nither	No	7	Urban	5	2	1	0	no	no	1	0	0	completed secondary education	Brahmin/chhetri	4	48_48001_14_78_09_1	28	18	girl	1	0	husband migrated	1	180	no		never	no		N/A: never	0						0			yes	1	8
2	1	2	48_48002_02_79_01_1	Yes	Not very clean	No, neither	No nither	No	7	Rural	4	2	2	1	no	no	1	0	0	some primary school	Others	3	48_48002_02_79_01_1	25	17	girl	1	0	husband migrated	1	180	yes	0	never	no		N/A: never	1	5	22	5	10	1	0			yes	3	0
1	6	2	48_48002_02_79_10_1	Yes	Clean	No, neither	No nither	No	7	Rural	5	2	1	0	no	no	1	0	1	some secondary education	Others	5	48_48002_02_79_10_1	22	12	boy	1	1		1	120	yes	0	never	no		12 or more months ago	0						0			no
3	10	2	48_48002_02_79_11_1	Yes	Not very clean	Yes, animal	Yes, animal	No	7	Rural	4	2	1	0	no	no	1	0	1	completed secondary education	Others	4	48_48002_02_79_11_1	31	11	boy	1	0	husband migrated	1	180	no		never	no		N/A: never	1	0	0	5	96	1	0			yes	1	9
5	3	2	48_48002_02_79_12_1	Yes	Not very clean	No, neither	No nither	No	7	Rural	3	1	3	1	yes	no	1	0	1	some primary school	Socially excluded	3	48_48002_02_79_12_1	22	44	girl	0	1				no		never	no		N/A: never	0						0			yes	1	4
1	99	2	48_48002_02_79_13_1	Yes	Dirty	No, neither	No nither	No	7	Rural	3	1	4	1	yes	yes	1	0	0	never attended school/grade 1 not complete	Others	3	48_48002_02_79_13_1	40	18	girl	1	0		1	180	no		never	no		N/A: never	0						0			no
1	99	2	48_48002_02_79_14_1	Yes	Not very clean	No, neither	No nither	No	7	Rural	1		3	1	yes	no	1	0	1	never attended school/grade 1 not complete	Others	2	48_48002_02_79_14_1	35	22	boy	1	0		1	180	yes	0	never	no		N/A: never	0						0			yes	5	2
1	10	2	48_48002_02_79_15_1	Yes	Not very clean	No, neither	No nither	No	7	Rural	4	2	1	0	no	no	1	0	1	completed secondary education	Socially excluded	4	48_48002_02_79_15_1	23	45	girl	0	1				yes	0	never	no		12 or more months ago	0						1	0	52	yes	1	4
2	3	2	48_48002_02_79_16_1	Yes	Not very clean	No, neither	No nither	No	7	Rural	4	2	2	1	no	no	1	0	0	some primary school	Socially excluded	4	48_48002_02_79_16_1	34	35	boy	0	1	husband migrated			no		never	no		N/A: never	0						0			yes	2	15
1	6	2	48_48002_02_79_17_1	Yes	Clean	No, neither	No nither	No	7	Rural	4	2	2	1	no	no	1	0	1	some secondary education	Others	4	48_48002_02_79_17_1	31	1	girl	1	0	baby being very small/ menstruation not started	1	180	yes	0	never	no		N/A: never	0						0			yes	2	3
3	99	2	48_48002_02_79_18_1	Yes	Clean	No, neither	No nither	No	5	Rural	5	2	3	1	yes	no	1	1	1	never attended school/grade 1 not complete	Socially excluded	5	48_48002_02_79_18_1	24	42	boy	0	1				don't know		never	no		N/A: never	0						0			no
1	5	2	48_48002_02_79_19_1	Yes	Not very clean	No, neither	No nither	No	7	Rural	1		3	1	yes	no	1	0	1	completed grade 5	Socially excluded	1	48_48002_02_79_19_1	25	16	boy	1	2		1	120	no		never	no		N/A: never	0						0			yes	1	20
3	99	2	48_48002_02_79_02_1	Yes	Clean	No, neither	No nither	No	7	Rural	5	2	1	0	no	no	1	0	1	never attended school/grade 1 not complete	Others	5	48_48002_02_79_02_1	29	30	boy	0	1	husband migrated			no		never	no		N/A: never	1	1	18	20	96	1	0			yes	1	5
3	8	2	48_48002_02_79_03_1	Yes	Not very clean	No, neither	No nither	No	7	Rural	5	2	1	0	no	no	1	0	1	some secondary education	Others	5	48_48002_02_79_03_1	25	20	girl	1	0		1	180	don't know		never	no		N/A: never	0						0			yes	5	4
1	6	2	48_48002_02_79_04_1	Yes	Clean	No, neither	Yes, animal	No	5	Rural	4	2	1	0	no	no	1	1	1	some secondary education	Socially excluded	3	48_48002_02_79_04_1	30	48	boy	0	1				no		never	no		N/A: never	0						0			yes	2	20
1	12	2	48_48002_02_79_05_1	Yes	Clean	No, neither	No nither	No	8	Rural	4	2	1	0	no	no	1	0	1	completed class 12	Brahmin/chhetri	4	48_48002_02_79_05_1	30	30	boy	0	1				no		never	no		N/A: never	0						0			no
3	8	2	48_48002_02_79_06_1	Yes	Not very clean	No, neither	No nither	No	7	Rural	5	2	1	0	no	no	1	0	1	some secondary education	Socially excluded	5	48_48002_02_79_06_1	23	20	boy	1	0		1	180	yes	0	never	no		N/A: never	0						0			yes	1	32
4	99	2	48_48002_02_79_07_1	Yes	Not very clean	No, neither	No nither	No	7	Rural	3	1	3	1	yes	no	1	0	0	never attended school/grade 1 not complete	Socially excluded	3	48_48002_02_79_07_1	25	16	boy	1	2	husband migrated	1	120	no		never	no		N/A: never	0						0			yes	3	7
2	12	2	48_48002_02_79_08_1	Yes	Clean	No, neither	No nither	No	7	Rural	5	2	1	0	no	no	1	0	1	completed class 12	Brahmin/chhetri	5	48_48002_02_79_08_1	24	11	girl	1	0	husband migrated	0		don't know		never	no		N/A: never	0						0			no
1	7	2	48_48002_02_79_09_1	Yes	Clean	No, neither	No nither	No	7	Rural	4	2	1	0	no	no	1	0	1	some secondary education	Others	4	48_48002_02_79_09_1	36	46	boy	0	1	don't know what to do			don't know		never	no		N/A: never	0						0			no
1	99	2	48_48002_02_80_01_1	No		No, neither	No nither	No	7	Rural	3	1	3	1	no	no	0	0	1	never attended school/grade 1 not complete	Socially excluded	3	48_48002_02_80_01_1	25	3	girl	1	0	baby being very small/ menstruation not started	1	30	no		never	no		N/A: never	0						0			no
2	15	2	48_48002_02_80_10_1	Yes	Not very clean	No, neither	No nither	No	7	Rural	3	1	3	1	yes	no	1	0	0	never attended school/grade 1 not complete	Socially excluded	2	48_48002_02_80_10_1	34	52	boy	0	1				no		never	no		N/A: never	0						0			yes	2	4
2	10	2	48_48002_02_80_11_1	Yes	Clean	No, neither	No nither	No	7	Rural	5	2	1	0	no	no	1	0	1	completed secondary education	Others	4	48_48002_02_80_11_1	32	32	girl	0	1	husband migrated			no		never	no		N/A: never	0						0			yes	1	20
1	7	2	48_48002_02_80_12_1	Yes	Clean	No, neither	No nither	No	7	Rural	4	2	1	0	no	no	1	0	1	some secondary education	Socially excluded	4	48_48002_02_80_12_1	29	9	boy	1	0		1	180	no		never	no		N/A: never	0						0			no
1	99	2	48_48002_02_80_13_1	Yes	Dirty	No, neither	No nither	No	7	Rural	3	1	1	0	no	no	1	0	0	never attended school/grade 1 not complete	Socially excluded	2	48_48002_02_80_13_1	26	7	girl	1	1		1	180	yes	1	never	no		N/A: never	0						0			yes	0	28
1	99	2	48_48002_02_80_14_1	Yes	Not very clean	No, neither	No nither	No	7	Rural	3	1	1	0	no	no	1	0	0	never attended school/grade 1 not complete	Socially excluded	2	48_48002_02_80_14_1	29	50	girl	0	1				yes	0	never	no		N/A: never	0						0			no
3	5	2	48_48002_02_80_15_1	Yes	Not very clean	No, neither	No nither	No	7	Rural	4	2	2	1	no	no	1	0	1	completed grade 5	Socially excluded	4	48_48002_02_80_15_1	25	35	boy	0	2				no		never	no		N/A: never	0						0			yes	1	16
1	10	2	48_48002_02_80_16_1	Yes	Not very clean	No, neither	No nither	No	7	Rural	4	2	1	0	no	no	1	0	1	completed secondary education	Others	4	48_48002_02_80_16_1	29	47	girl	0	1				no		never	no		N/A: never	0						0			no
1	15	2	48_48002_02_80_17_1	Yes	Clean	No, neither	Yes, animal	No	7	Rural	4	2	3	1	yes	no	1	0	1	never attended school/grade 1 not complete	Others	3	48_48002_02_80_17_1	37	47	girl	0	1				yes	1	never	no		N/A: never	0						0			yes	1	12
4	99	2	48_48002_02_80_18_1	Yes	Dirty	No, neither	No nither	No	8	Rural	4	2	1	0	no	no	1	0	0	never attended school/grade 1 not complete	Socially excluded	3	48_48002_02_80_18_1	21	25	boy	0	1	husband migrated			yes	0	never	no		N/A: never	0						0			yes	0	80
3	3	2	48_48002_02_80_19_1	Yes	Not very clean	No, neither	No nither	No	7	Rural	4	2	1	0	no	no	1	0	0	some primary school	Socially excluded	4	48_48002_02_80_19_1	23	5	girl	1	0	baby being very small/ menstruation not started	1	180	no		never	no		N/A: never	0						0			yes	2	8
1	3	2	48_48002_02_80_02_1	Yes	Not very clean	No, neither	No nither	Yes	96	Rural	4	2	1	0	no	no	1	0	1	some primary school	Others	3	48_48002_02_80_02_1	21	7	boy	1	2	baby being very small/ menstruation not started	1	120	no		always	no		N/A: never	0						0			yes	0	29
2	9	2	48_48002_02_80_03_1	Yes	Not very clean	No, neither	No nither	No	7	Rural	4	2	3	1	yes	no	1	0	0	some secondary education	Socially excluded	4	48_48002_02_80_03_1	36	55	boy	0	1				yes	0	never	no		N/A: never	0						0			yes	2	2
3	99	2	48_48002_02_80_04_1	Yes	Not very clean	No, neither	No nither	No	7	Rural	4	2	3	1	yes	no	1	0	1	never attended school/grade 1 not complete	Socially excluded	4	48_48002_02_80_04_1	30	15	boy	1	0	husband migrated	1	150	yes	0	never	no		N/A: never	0						0			yes	2	8
1	5	2	48_48002_02_80_05_1	Yes	Not very clean	No, neither	No nither	No	7	Rural	3	1	3	1	yes	no	1	0	0	completed grade 5	Socially excluded	3	48_48002_02_80_05_1	23	15	boy	1	1		1	180	yes	0	never	no		N/A: never	0						0			yes	3	4
1	8	2	48_48002_02_80_06_1							Rural	4	2	1	0	no	no	1		0	some secondary education	Socially excluded	4	48_48002_02_80_06_1	24	0	boy	1	2	baby being very small/ menstruation not started	1	180	no		never	no		N/A: never	0						0			no
1	8	2	48_48002_02_80_07_1	Yes	Clean	No, neither	No nither	No	7	Rural	5	2	1	0	no	no	1	0	1	some secondary education	Others	5	48_48002_02_80_07_1	28	8	girl	1	1		1	180	yes	0	never	no		N/A: never	0						0			yes	3	8
1	4	2	48_48002_02_80_08_1	Yes	Not very clean	No, neither	Yes, animal	No	7	Rural	4	2	3	1	yes	no	1	0	1	some primary school	Socially excluded	4	48_48002_02_80_08_1	31	46	boy	0	1				yes	1	never	no		N/A: never	0						0			yes	2	4
2	15	2	48_48002_02_80_09_1	Yes	Not very clean	No, neither	Yes, animal	No	7	Rural	3	1	3	1	yes	no	1	0	0	never attended school/grade 1 not complete	Others	3	48_48002_02_80_09_1	29	37	girl	0	1	husband migrated			yes	1	never	no		N/A: never	0						0			yes	2	4
1	2	4	48_48002_04_81_01_1	No		No, neither	No nither	No	7	Rural	3	1	1	0	no	no	0	0	0	some primary school	Others	3	48_48002_04_81_01_1	26	20	boy	1	1		1	150	yes	0	never	no		N/A: never	0						0			yes	2	4
2	7	4	48_48002_04_81_10_1	No		No, neither	No nither	No	7	Rural	4	2	1	0	no	no	1	0	1	some secondary education	Socially excluded	4	48_48002_04_81_10_1	23	17	girl	1	0	husband migrated	1	3	no		never	no		N/A: never	0						0			no
5	10	4	48_48002_04_81_11_1	Yes	Clean	No, neither	No nither	Yes	7	Rural	4	2	1	0	no	no	1	0	1	completed secondary education	Socially excluded	4	48_48002_04_81_11_1	22	17	boy	1	0	husband migrated	1	180	no		never	no		N/A: never	0						0			yes	0	52
3	2	4	48_48002_04_81_12_1	Yes	Not very clean	Yes, animal	Yes, animal	No	7	Rural	2	1	3	1	yes	no	1	0	0	some primary school	Others	2	48_48002_04_81_12_1	25	25	boy	0	1				don't know		never	no		N/A: never	0						0			yes	2	3
1	3	4	48_48002_04_81_13_1	Yes	Dirty	No, neither	No nither	No	7	Rural	3	1	3	1	yes	no	1	0	0	some primary school	Socially excluded	2	48_48002_04_81_13_1	22	13	girl	1	2		1	3	no		never	no		N/A: never	0						0			no
3	5	4	48_48002_04_81_14_1	Yes	Not very clean	No, neither	Yes, animal	No	7	Rural	5	2	1	0	no	no	1	0	1	completed grade 5	Socially excluded	5	48_48002_04_81_14_1	25	0	girl	1	1	baby being very small/ menstruation not started	1	150	no		never	no		N/A: never	1	0	52	12	7 12	1	0			yes	2	2
3	5	4	48_48002_04_81_15_1	Yes	Not very clean	Yes, animal	Yes, animal	No	7	Rural	4	2	3	1	yes	no	1	0	1	completed grade 5	Others	3	48_48002_04_81_15_1	21	1	boy	1	0	baby being very small/ menstruation not started	1	180	no		never	no		N/A: never	0						0			no
3	2	4	48_48002_04_81_16_1	Yes	Clean	No, neither	No nither	No	7	Rural	4	2	1	0	no	no	1	0	1	some primary school	Socially excluded	3	48_48002_04_81_16_1	32	2	girl	1	1	baby being very small/ menstruation not started	1	180	yes	0	never	no		N/A: never	0						0			yes	2	0
3	99	4	48_48002_04_81_17_1	Yes	Not very clean	No, neither	yes both	Yes	7	Rural	4	2	2	1	no	no	1	0	1	never attended school/grade 1 not complete	Socially excluded	4	48_48002_04_81_17_1	30	43	girl	0	1				no		never	no		N/A: never	0						0			yes	2	20
1	99	4	48_48002_04_81_18_1	No		Yes, animal	Yes, animal	No	7	Rural	1		4	1	yes	yes	0	0	0	never attended school/grade 1 not complete	Others	1	48_48002_04_81_18_1	28	23	boy	1	1		1	60	yes	0	never	no		N/A: never	0						0			yes	2	8
1	8	4	48_48002_04_81_19_1	Yes	Not very clean	No, neither	No nither	No	7	Rural	3	1	3	1	yes	no	1	0	1	some secondary education	Socially excluded	3	48_48002_04_81_19_1	28	21	boy	1	1		1	180	no		never	no		N/A: never	0						0			no
3	99	4	48_48002_04_81_02_1	Yes	Clean	No, neither	Yes, animal	Yes	7	Rural	3	1	3	1	yes	no	1	0	0	never attended school/grade 1 not complete	Socially excluded	2	48_48002_04_81_02_1	31	31	girl	0	2	husband migrated			no		never	no		N/A: never	0						0			yes	2	0
4	99	4	48_48002_04_81_03_1	Yes	Not very clean	No, neither	No nither	No	7	Rural	4	2	2	1	yes	no	1	0	1	never attended school/grade 1 not complete	Socially excluded	3	48_48002_04_81_03_1	23	7	boy	1	1	baby being very small/ menstruation not started	1	180	yes	0	never	no		N/A: never	0						0			yes	1	0
2	10	4	48_48002_04_81_04_1	No		No, neither	No nither	No	7	Rural	3	1	3	1	yes	no	0	0	0	completed secondary education	Others	3	48_48002_04_81_04_1	25	38	girl	0	1	husband migrated			no		never	no		N/A: never	0						0			yes	0	40
1	15	4	48_48002_04_81_05_1	Yes	Clean	No, neither	No nither	No	7	Rural	4	2	1	0	no	no	1	0	1	never attended school/grade 1 not complete	Socially excluded	4	48_48002_04_81_05_1	23	5	girl	1	1		1	180	no		never	no		N/A: never	0						0			yes	2	16
1	5	4	48_48002_04_81_06_1	Yes	Not very clean	No, neither	No nither	No	7	Rural	3	1	3	1	yes	no	1	0	0	completed grade 5	Socially excluded	2	48_48002_04_81_06_1	34	27	girl	0	1				yes	1	never	no		N/A: never	0						0			don't know
4	15	4	48_48002_04_81_07_1	Yes	Clean	No, neither	No nither	No	7	Rural	3	1	1	0	no	no	1	0	1	never attended school/grade 1 not complete	Socially excluded	3	48_48002_04_81_07_1	19	26	boy	0	1				no		never	no		N/A: never	0						0			don't know
4	15	4	48_48002_04_81_08_1	Yes	Not very clean	No, neither	No nither	No	96	Rural	4	2	1	0	no	no	1	0	1	never attended school/grade 1 not complete	Others	4	48_48002_04_81_08_1	20	0	girl	1	0	husband migrated	1	60	yes	0	never	no		N/A: never	0						0			no
1	8	4	48_48002_04_81_09_1	Yes	Dirty	No, neither	No nither	No	7	Rural	3	1	2	1	yes	no	1	0	1	some secondary education	Socially excluded	3	48_48002_04_81_09_1	19	9	girl	1	1	baby being very small/ menstruation not started	1	180	no		never	no		N/A: never	0						0			no
3	4	4	48_48002_04_82_01_1	Yes	Not very clean	No, neither	No nither	No	7	Rural	4	2	1	0	no	no	1	0	1	some primary school	Socially excluded	4	48_48002_04_82_01_1	33	13	boy	1	0		1	60	yes	0	never	yes	1	3 months ago	0						1	1	10	yes	3	8
5	7	4	48_48002_04_82_10_1	Yes	Dirty	No, neither	No nither	No	7	Rural	4	2	1	0	no	no	1	0	0	some secondary education	Socially excluded	4	48_48002_04_82_10_1	22	3	boy	2	0	husband migrated	0		don't know		never	no		N/A: never	0						0			don't know
1	11	4	48_48002_04_82_11_1	Yes	Clean	No, neither	No nither	No	96	Rural	5	2	1	0	no	no	1	0	1	completed secondary education	Others	5	48_48002_04_82_11_1	25	36	boy	0	1				don't know		never	no		N/A: never	0						0			yes	0	2
3	3	4	48_48002_04_82_12_1	Yes	Clean	No, neither	No nither	No	3	Rural	5	2	1	0	no	no	1	1	1	some primary school	Others	4	48_48002_04_82_12_1	18	0	boy	1	0	baby being very small/ menstruation not started	1	180	yes	0	never	no		N/A: never	0						0			yes	1	2
1	9	4	48_48002_04_82_13_1	Yes	Not very clean	No, neither	No nither	No	7	Rural	3	1	1	0	no	no	1	0	0	some secondary education	Socially excluded	2	48_48002_04_82_13_1	25	1	girl	2	1	not allowed by HH members	1	120	no		never	no		N/A: never	0						0			yes	2	0
1	2	4	48_48002_04_82_14_1	Yes	Dirty	No, neither	No nither	No	8	Rural	3	1	4	1	yes	yes	1	0	0	some primary school	Socially excluded	2	48_48002_04_82_14_1	29	41	girl	0	1				yes	0	never	no		12 or more months ago	0						0			yes	7	2
2	99	4	48_48002_04_82_15_1	Yes	Dirty	No, neither	No nither	No	7	Rural	4	2	2	1	no	no	1	0	0	never attended school/grade 1 not complete	Socially excluded	3	48_48002_04_82_15_1	36	17	boy	1	0	husband migrated	1	180	no		never	no		N/A: never	0						0			yes	1	3
1	12	4	48_48002_04_82_16_1	Yes	Clean	No, neither	No nither	No	5	Rural	5	2	1	0	no	no	1	1	1	completed class 12	Others	5	48_48002_04_82_16_1	23	2	girl	1	2	want another child	1	150	no		sometimes	no		N/A: never	0						0			no
1	6	4	48_48002_04_82_17_1	Yes	Not very clean	No, neither	No nither	No	7	Rural	3	1	3	1	yes	no	1	0	0	some secondary education	Socially excluded	4	48_48002_04_82_17_1	18	6	boy	1	0		1	150	don't know		never	no		N/A: never	0						0			yes	1	30
5	5	4	48_48002_04_82_18_1	Yes	Not very clean	No, neither	Yes, animal	No	7	Rural	4	2	3	1	yes	no	1	0	1	completed grade 5	Socially excluded	4	48_48002_04_82_18_1	22	1	girl	2	1	baby being very small/ menstruation not started	1	180	don't know		never	no		N/A: never	0						0			yes	12	0
3	5	4	48_48002_04_82_19_1	Yes	Clean	No, neither	No nither	No	96	Rural	5	2	1	0	no	no	1	0	1	completed grade 5	Others	4	48_48002_04_82_19_1	34	15	boy	1	0	husband migrated	1	180	yes	1	always	no		12 or more months ago	0						0			yes	1	12
1	6	4	48_48002_04_82_02_1	Yes	Dirty	No, neither	No nither	No	7	Rural	4	2	1	0	no	no	1	0	0	some secondary education	Socially excluded	4	48_48002_04_82_02_1	22	32	girl	0	2				no		never	no		N/A: never	0						0			don't know
1	6	4	48_48002_04_82_03_1	Yes	Not very clean	No, neither	No nither	No	7	Rural	4	2	1	0	no	no	1	0	1	some secondary education	Others	4	48_48002_04_82_03_1	23	10	girl	1	2		1	180	no		never	no		12 or more months ago	0						0			yes	2	2
3	15	4	48_48002_04_82_04_1	Yes	Clean	No, neither	No nither	No	7	Rural	4	2	1	0	no	no	1	0	1	never attended school/grade 1 not complete	Socially excluded	4	48_48002_04_82_04_1	24	19	girl	1	0	husband migrated	1	180	yes	0	never	no		N/A: never	0						0			yes	1	28
5	12	4	48_48002_04_82_05_1	Yes	Clean	No, neither	No nither	No	7	Rural	5	2	1	0	no	no	1	0	0	completed class 12	Others	4	48_48002_04_82_05_1	24	32	girl	0	2				yes	1	never	yes	3	1 month ago	0						0			yes	3	5
1	6	4	48_48002_04_82_06_1	Yes	Dirty	No, neither	yes both	No	7	Rural	3	1	3	1	yes	no	1	0	1	some secondary education	Socially excluded	2	48_48002_04_82_06_1	23	35	boy	0	1				don't know		never	no		N/A: never	0						0			yes	2	16
3	15	4	48_48002_04_82_07_1	Yes	Clean	No, neither	yes both	No	7	Rural	4	2	3	1	no	no	1	0	1	never attended school/grade 1 not complete	Socially excluded	3	48_48002_04_82_07_1	20	39	boy	0	1	husband migrated			yes	1	never	no		N/A: never	0						0			yes	0	48
2	15	4	48_48002_04_82_08_1	Yes	Not very clean	No, neither	No nither	No	7	Rural	2	1	3	1	yes	no	1	0	0	never attended school/grade 1 not complete	Socially excluded	3	48_48002_04_82_08_1	30	49	girl	0	1	husband migrated			yes	0	never	no		N/A: never	0						0			yes	2	4
1	1	4	48_48002_04_82_09_1	Yes	Not very clean	No, neither	No nither	No	7	Rural	4	2	2	1	no	no	1	0	1	some primary school	Others	4	48_48002_04_82_09_1	36	13	boy	1	0		1	180	yes	1	never	no		N/A: never	0						0			yes	2	22
2	9	6	48_48002_06_83_01_1	Yes	Clean	No, neither	No nither	No	7	Rural	5	2	1	0	no	no	1	0	1	some secondary education	Brahmin/chhetri	4	48_48002_06_83_01_1	26	6	boy	1	1	husband migrated	1	150	no		never	no		N/A: never	0						0			no
3	8	6	48_48002_06_83_10_1	Yes	Clean	No, neither	No nither	No	7	Rural	4	2	1	0	no	no	1	0	0	some secondary education	Others	4	48_48002_06_83_10_1	29	44	girl	0	1	husband migrated			no		never	no		N/A: never	0						0			don't know
3	5	6	48_48002_06_83_11_1	Yes	Not very clean	Yes, animal	Yes, animal	No	7	Rural	2	1	1	0	no	no	1	0	1	completed grade 5	Socially excluded	2	48_48002_06_83_11_1	23	6	boy	1	0		1	180	yes	1	never	no		N/A: never	0						0			yes	1	2
4	5	6	48_48002_06_83_12_1	Yes	Clean	No, neither	No nither	No	5	Rural	5	2	1	0	no	no	1	1	1	completed grade 5	Others	5	48_48002_06_83_12_1	20	12	boy	1	0	husband migrated	1	180	no		always	no		N/A: never	0						0			yes	2	5
2	7	6	48_48002_06_83_13_1	Yes	Clean	No, neither	No nither	No	7	Rural	4	2	1	0	no	no	1	0	1	some secondary education	Others	4	48_48002_06_83_13_1	23	7	girl	1	1	husband migrated	1	180	no		never	no		N/A: never	0						0			no
2	5	6	48_48002_06_83_14_1	Yes	Clean	No, neither	No nither	No	7	Rural	3	1	1	0	no	no	1	0	1	completed grade 5	Brahmin/chhetri	2	48_48002_06_83_14_1	28	55	boy	0	1	husband migrated			no		never	no		N/A: never	0						0			yes	15	2
4	15	6	48_48002_06_83_15_1	Yes	Clean	No, neither	No nither	No	1	Rural	5	2	1	0	no	no	1	0	1	never attended school/grade 1 not complete	Others	4	48_48002_06_83_15_1	30	51	boy	0	1	husband migrated			yes	1	always	no		N/A: never	0						0			yes	0	100
1	5	6	48_48002_06_83_16_1	Yes	Not very clean	No, neither	No nither	No	7	Rural	3	1	1	0	no	no	1	0	0	completed grade 5	Others	2	48_48002_06_83_16_1	36	6	boy	1	1		1	120	no		sometimes	no		N/A: never	0						0			yes	1	6
3	99	6	48_48002_06_83_17_1	Yes	Not very clean	No, neither	No nither	No	7	Rural	3	1	1	0	no	no	1	0	0	never attended school/grade 1 not complete	Others	3	48_48002_06_83_17_1	23	16	boy	1	0	husband migrated	1	240	no		never	no		N/A: never	0						0			yes	0	56
3	8	6	48_48002_06_83_18_1	Yes	Clean	No, neither	No nither	No	7	Rural	5	2	1	0	no	no	1	0	1	some secondary education	Brahmin/chhetri	4	48_48002_06_83_18_1	25	10	boy	1	0		1	180	no		never	no		N/A: never	0						0			no
4	15	6	48_48002_06_83_19_1	Yes	Clean	No, neither	Yes, animal	No		Rural	4	2	1	0	no	no	1	1	0	never attended school/grade 1 not complete	Socially excluded	4	48_48002_06_83_19_1	19	6	girl	1	0		1	150	yes	0	never	no		N/A: never	0						0			yes	3	5
2	5	6	48_48002_06_83_02_1	No		No, neither	No nither	No	7	Rural	4	2	1	0	no	no	0	0	0	completed grade 5	Others	4	48_48002_06_83_02_1	24	0	boy	1	1	husband migrated	1	180	no		never	no		N/A: never	0						0			yes	0	100
4	15	6	48_48002_06_83_03_1	Yes	Clean	No, neither	Yes, animal	No	7	Rural	5	2	1	0	no	no	1	0	1	never attended school/grade 1 not complete	Others	4	48_48002_06_83_03_1	28	14	boy	1	0	husband migrated	1	150	yes	0	never	no		N/A: never	0						0			don't know
3	99	6	48_48002_06_83_04_1	Yes	Clean	No, neither	Yes, animal	No	7	Rural	4	2	1	0	no	no	1	0	1	never attended school/grade 1 not complete	Socially excluded	4	48_48002_06_83_04_1	31	35	girl	0	2				no		never	no		N/A: never	0						0			yes	0	30
2	7	6	48_48002_06_83_05_1	Yes	Clean	No, neither	Yes, animal	No	7	Rural	4	2	1	0	no	no	1	0	1	some secondary education	Socially excluded	4	48_48002_06_83_05_1	32	48	girl	0	1	husband migrated			yes	0	never	no		N/A: never	0						0			yes	2	8
3	3	6	48_48002_06_83_06_1	Yes	Clean	No, neither	Yes, animal	No	7	Rural	3	1	1	0	no	no	1	0	0	some primary school	Socially excluded	3	48_48002_06_83_06_1	26	15	boy	1	0	husband migrated	1	150	yes	0	never	no		N/A: never	0						0			yes	0	50
2	9	6	48_48002_06_83_07_1	Yes	Not very clean	No, neither	No nither	Yes	7	Rural	4	2	1	0	no	no	1	0	1	some secondary education	Brahmin/chhetri	4	48_48002_06_83_07_1	29	42	girl	0	1	husband migrated			no		never	no		N/A: never	0						0			yes	0	100
2	11	6	48_48002_06_83_08_1	Yes	Clean	No, neither	Yes, animal	No	7	Rural	5	2	1	0	no	no	1	0	1	completed secondary education	Brahmin/chhetri	5	48_48002_06_83_08_1	23	30	boy	0	1				no		never	no		N/A: never	0						0			yes	1	16
1	5	6	48_48002_06_84_01_1	Yes	Clean	No, neither	No nither	No	7	Rural	5	2	1	0	no	no	1	0	0	completed grade 5	Socially excluded	5	48_48002_06_84_01_1	23	12	boy	1	0	baby being very small/ menstruation not started	1	150	no		never	no		N/A: never	0						0			don't know
3	5	6	48_48002_06_84_10_1	Yes	Clean	No, neither	Yes, animal	No	7	Rural	5	2	1	0	no	no	1	0	1	completed grade 5	Socially excluded	5	48_48002_06_84_10_1	28	24	boy	0	1	want another child			yes	1	never	no		N/A: never	0						0			yes	1	8
1	5	6	48_48002_06_84_11_1	Yes	Not very clean	No, neither	No nither	No	7	Rural	5	2	3	1	yes	no	1	0	1	completed grade 5	Others	5	48_48002_06_84_11_1	19	12	girl	1	0		1	180	don't know		never	no		N/A: never	0						0			no
4	15	6	48_48002_06_84_12_1	Yes	Clean	No, neither	No nither	No	7	Rural	5	2	1	0	no	no	0	0	1	never attended school/grade 1 not complete	Others	4	48_48002_06_84_12_1	32	47	boy	0	1				yes	1	never	no		N/A: never	0						0			yes	0	30
4	15	6	48_48002_06_84_13_1	Yes	Clean	No, neither	No nither	No	7	Rural	3	1	1	0	no	no	1	0	1	never attended school/grade 1 not complete	Brahmin/chhetri	3	48_48002_06_84_13_1	27	28	boy	0	2				no		never	no		N/A: never	0						0			no
4	99	6	48_48002_06_84_14_1	Yes	Dirty	No, neither	No nither	No	7	Rural	2	1	3	1	yes	no	1	0	0	never attended school/grade 1 not complete	Socially excluded	2	48_48002_06_84_14_1	20	1	boy	1	1	baby being very small/ menstruation not started	0		yes	0	never	no		N/A: never	0						0			yes	0	36
1	5	6	48_48002_06_84_15_1	Yes	Dirty	No, neither	No nither	No	7	Rural	2	1	1	0	no	no	1	0	0	completed grade 5	Others	1	48_48002_06_84_15_1	27	11	girl	1	0		1	180	no		never	no		N/A: never	0						0			don't know
4	99	6	48_48002_06_84_16_1	Yes	Clean	No, neither	No nither	No	7	Rural	5	2	1	0	no	no	1	0	1	never attended school/grade 1 not complete	Socially excluded	4	48_48002_06_84_16_1	34	24	girl	0	1				no		never	no		N/A: never	0						0			yes	0	60
4	99	6	48_48002_06_84_17_1	Yes	Dirty	No, neither	No nither	No	7	Rural	1		1	0	no	no	1	0	0	never attended school/grade 1 not complete	Brahmin/chhetri	1	48_48002_06_84_17_1	26	10	boy	1	1	husband migrated	1	180	no		never	no		N/A: never	0						0			no
2	7	6	48_48002_06_84_18_1	Yes	Clean	No, neither	No nither	No	7	Rural	4	2	1	0	no	no	1	0	1	some secondary education	Brahmin/chhetri	4	48_48002_06_84_18_1	25	4	girl	1	0	husband migrated	1	180	no		never	no		N/A: never	0						0			no
1	6	6	48_48002_06_84_19_1	No		Yes, animal	Yes, animal	Yes	7	Rural	1		3	1	yes	no	0	0	0	some secondary education	Socially excluded	2	48_48002_06_84_19_1	20	24	girl	0	1				no		never	no		N/A: never	0						0			yes	0	40
2	9	6	48_48002_06_84_02_1	Yes	Clean	No, neither	Yes, animal	No	7	Rural	4	2	1	0	no	no	1	0	1	some secondary education	Socially excluded	4	48_48002_06_84_02_1	30	35	girl	0	1	husband migrated			yes	1	never	no		N/A: never	0						0			yes	2	15
2	7	6	48_48002_06_84_03_1	Yes	Clean	No, neither	Yes, animal	No	7	Rural	4	2	1	0	no	no	1	0	1	some secondary education	Socially excluded	4	48_48002_06_84_03_1	28	7	girl	1	0	husband migrated	1	180	yes	1	never	no		N/A: never	0						0			no
1	99	6	48_48002_06_84_04_1	Yes	Dirty	No, neither	No nither	No	7	Rural	1		3	1	yes	no	1	0	0	never attended school/grade 1 not complete	Socially excluded	1	48_48002_06_84_04_1	27	31	boy	0	2				no		never	no		N/A: never	0						0			no
3	7	6	48_48002_06_84_05_1	Yes	Not very clean	No, neither	No nither	No	7	Rural	5	2	1	0	no	no	1	0	1	some secondary education	Others	5	48_48002_06_84_05_1	22	17	boy	1	0	husband migrated	1	180	yes	0	never	no		N/A: never	0						0			yes	4	4
4	99	6	48_48002_06_84_06_1	Yes	Clean	No, neither	No nither	No	7	Rural	5	2	1	0	no	no	1	0	1	never attended school/grade 1 not complete	Brahmin/chhetri	5	48_48002_06_84_06_1	23	8	girl	1	1	husband migrated	1	180	yes	1	never	no		N/A: never	0						0			yes	2	1
1	99	6	48_48002_06_84_07_1	Yes	Dirty	No, neither	No nither	No	7	Rural	1		3	1	no	no	1	0	0	never attended school/grade 1 not complete	Socially excluded	1	48_48002_06_84_07_1	25	42	girl	0	1	want another child			no		never	no		N/A: never	0						0			no
2	7	6	48_48002_06_84_08_1	No		No, neither	No nither	No	7	Rural	3	1	1	0	no	no	0	0	0	some secondary education	Others	2	48_48002_06_84_08_1	31	18	girl	1	0	husband migrated	1	180	don't know		never	no		N/A: never	0						0			no
1	13	6	48_48002_06_84_09_1	Yes	Clean	No, neither	No nither	No	7	Rural	5	2	1	0	no	no	1	0	1	higher education	Others	5	48_48002_06_84_09_1	25	6	girl	1	1		1	150	no		never	no		N/A: never	0						0			yes	2	4
3	99	3	49_49001_03_85_01_1	Yes	Not very clean	Yes, animal	No nither	Yes	7	Urban	3	1	1	0	no	no	1	0	0	never attended school/grade 1 not complete	Others	3	49_49001_03_85_01_1	26	4	boy	1	0	husband migrated	1	180	no		never	no		N/A: never	0						0			yes	1	4
3	99	3	49_49001_03_85_10_1	Yes	Not very clean	No, neither	No nither	No	7	Urban	4	2	1	0	no	no	1	0	0	never attended school/grade 1 not complete	Others	4	49_49001_03_85_10_1	19	2	boy	1	0		1	180	no		never	no		N/A: never	0						0			no
1	99	3	49_49001_03_85_11_1	Yes	Dirty	No, neither	No nither	No	7	Urban	3	1	1	0	no	no	1	0	0	never attended school/grade 1 not complete	Socially excluded	3	49_49001_03_85_11_1	30	42	girl	0	1				no		never	no		N/A: never	0						0			no
3	12	3	49_49001_03_85_12_1	Yes	Clean	No, neither	No nither	No	7	Urban	5	2	1	0	no	no	1	0	1	completed class 12	Others	5	49_49001_03_85_12_1	23	19	boy	1	0		1	210	no		never	no		N/A: never	0						0			no
2	99	3	49_49001_03_85_13_1	Yes	Not very clean	Yes, animal	No nither	No	7	Urban	4	2	2	1	no	no	1	0	1	never attended school/grade 1 not complete	Others	4	49_49001_03_85_13_1	26	33	boy	0	1	husband migrated			yes	0	never	no		N/A: never	0						0			no
2	9	3	49_49001_03_85_14_1	No		No, neither	No nither	No	7	Urban	4	2	1	0	no	no	0	0	0	some secondary education	Others	4	49_49001_03_85_14_1	36	32	girl	0	1	husband migrated			no		never	no		N/A: never	0						0			no
1	99	3	49_49001_03_85_15_1	No		Yes, human	Yes, human	Yes	7	Urban	4	2	1	0	no	no	0	0	0	never attended school/grade 1 not complete	Others	4	49_49001_03_85_15_1	42	37	girl	0	1				no		never	no		N/A: never	0						0			no
2	5	3	49_49001_03_85_16_1	No		No, neither	No nither	No	7	Urban	4	2	1	0	no	no	0	0	0	completed grade 5	Socially excluded	4	49_49001_03_85_16_1	27	56	boy	0	1	husband migrated			no		never	no		N/A: never	0						0			no
1	7	3	49_49001_03_85_17_1	Yes	Not very clean	No, neither	No nither	No	7	Urban	5	2	1	0	no	no	1	0	0	some secondary education	Others	5	49_49001_03_85_17_1	21	0	boy	1	1	baby being very small/ menstruation not started	1	150	yes	0	never	no		N/A: never	0						0			yes	1	2
3	13	3	49_49001_03_85_18_1	Yes	Not very clean	No, neither	No nither	No	7	Urban	4	2	1	0	no	no	1	0	0	higher education	Socially excluded	4	49_49001_03_85_18_1	32	29	girl	0	2				no		never	no		N/A: never	0						0			no
3	99	3	49_49001_03_85_19_1	Yes	Clean	No, neither	No nither	No	7	Urban	3	1	1	0	no	no	1	0	0	never attended school/grade 1 not complete	Others	3	49_49001_03_85_19_1	25	32	boy	0	1	husband migrated			no		never	no		N/A: never	0						0			no
1	99	3	49_49001_03_85_02_1	Could not observe		No, neither	Yes, animal	No	7	Urban	3	1	3	1	yes	no	0	0	0	never attended school/grade 1 not complete	Socially excluded	2	49_49001_03_85_02_1	35	11	girl	1	1	religious restrictions/beliefs	1	180	no		never	no		N/A: never	0						0			no
3	2	3	49_49001_03_85_03_1	Yes	Not very clean	No, neither	No nither	No	7	Urban	5	2	2	1	no	no	1	0	0	some primary school	Others	5	49_49001_03_85_03_1	22	28	boy	0	1	husband migrated			no		never	no		N/A: never	0						0			no
3	4	3	49_49001_03_85_04_1	Yes	Not very clean	No, neither	No nither	No	7	Urban	5	2	1	0	no	no	1	0	0	some primary school	Others	4	49_49001_03_85_04_1	24	3	boy	1	1	baby being very small/ menstruation not started	1	174	no		never	no		N/A: never	0						0			no
1	10	3	49_49001_03_85_05_1	Yes	Not very clean	No, neither	No nither	No	7	Urban	4	2	1	0	no	no	1	0	1	completed secondary education	Socially excluded	4	49_49001_03_85_05_1	25	21	boy	1	0	want another child	0		no		never	no		N/A: never	0						0			no
3	99	3	49_49001_03_85_06_1	No		Yes, animal	Yes, animal	Yes	7	Urban	4	2	1	0	no	no	0	0	0	never attended school/grade 1 not complete	Others	4	49_49001_03_85_06_1	25	22	boy	1	0	want another child	0		no		never	no		N/A: never	0						0			no
1	99	3	49_49001_03_85_07_1	No		Yes, animal	Yes, animal	No	7	Urban	3	1	1	0	no	no	0	0	0	never attended school/grade 1 not complete	Others	3	49_49001_03_85_07_1	32	38	boy	0	1				no		never	no		N/A: never	0						0			no
1	9	3	49_49001_03_85_08_1	Yes	Dirty	No, neither	No nither	No	7	Urban	4	2	1	0	no	no	0	0	1	some secondary education	Socially excluded	3	49_49001_03_85_08_1	44	11	boy	1	1	religious restrictions/beliefs	1	180	no		never	no		N/A: never	0						0			no
4	99	3	49_49001_03_85_09_1	Yes	Clean	No, neither	No nither	No	7	Urban	5	2	1	0	no	no	1	0	1	never attended school/grade 1 not complete	Others	5	49_49001_03_85_09_1	26	31	boy	0	1				no		never	no		N/A: never	0						0			no
3	4	3	49_49001_03_86_01_1	Yes	Clean	No, neither	No nither	No	7	Urban	5	2	1	0	no	no	1	0	1	some primary school	Socially excluded	4	49_49001_03_86_01_1	22	13	boy	1	0	husband migrated	1	20	no		never	no		N/A: never	0						0			no
3	9	3	49_49001_03_86_10_1	Yes	Not very clean	No, neither	No nither	No	7	Urban	5	2	1	0	no	no	1	0	0	some secondary education	Others	4	49_49001_03_86_10_1	21	35	girl	0	1	want another child			yes	0	never	no		N/A: never	0						0			no
3	2	3	49_49001_03_86_11_1	Yes	Clean	No, neither	No nither	No	7	Urban	4	2	1	0	no	no	1	0	1	some primary school	Socially excluded	4	49_49001_03_86_11_1	22	25	girl	0	1				no		never	no		N/A: never	0						0			no
1	2	3	49_49001_03_86_12_1	Yes	Clean	No, neither	No nither	No	7	Urban	5	2	1	0	no	no	1	0	0	some primary school	Socially excluded	4	49_49001_03_86_12_1	41	45	boy	0	1				yes	0	never	no		N/A: never	0						0			no
1	9	3	49_49001_03_86_13_1	Yes	Clean	No, neither	No nither	No	7	Urban	4	2	1	0	no	no	1	0	0	some secondary education	Socially excluded	4	49_49001_03_86_13_1	33	10	girl	1	2		1	180	no		never	no		N/A: never	0						0			no
4	99	3	49_49001_03_86_14_1	Yes	Clean	No, neither	No nither	No	7	Urban	5	2	1	0	no	no	1	0	0	never attended school/grade 1 not complete	Socially excluded	4	49_49001_03_86_14_1	35	56	girl	0	1				don't know		never	no		N/A: never	0						0			no
2	5	3	49_49001_03_86_15_1	Yes	Clean	No, neither	No nither	No	7	Urban	4	2	1	0	no	no	1	0	0	completed grade 5	Socially excluded	4	49_49001_03_86_15_1	47	56	girl	0	1	religious restrictions/beliefs			no		never	no		N/A: never	0						0			no
2	5	3	49_49001_03_86_16_1	Yes	Clean	No, neither	No nither	No	7	Urban	5	2	3	1	no	no	1	0	1	completed grade 5	Socially excluded	5	49_49001_03_86_16_1	36	25	boy	0	2	husband migrated			no		never	no		N/A: never	0						0			no
1	10	3	49_49001_03_86_17_1	Yes	Not very clean	No, neither	No nither	No	8	Urban	5	2	1	0	no	no	1	0	1	completed secondary education	Socially excluded	4	49_49001_03_86_17_1	39	29	girl	0	1	religious restrictions/beliefs			no		never	no		N/A: never	0						0			no
4	5	3	49_49001_03_86_18_1	Yes	Clean	No, neither	No nither	No	7	Urban	5	2	1	0	no	no	1	0	0	completed grade 5	Socially excluded	5	49_49001_03_86_18_1	27	23	girl	1	1		1	172	no		never	no		N/A: never	0						0			no
4	99	3	49_49001_03_86_19_1	Yes	Not very clean	No, neither	No nither	No	7	Urban	4	2	1	0	no	no	1	0	0	never attended school/grade 1 not complete	Socially excluded	4	49_49001_03_86_19_1	25	10	girl	1	1	husband migrated	1	60	no		never	no		N/A: never	0						0			no
2	99	3	49_49001_03_86_02_1	Yes	Not very clean	No, neither	No nither	No	7	Urban	4	2	1	0	no	no	1	0	0	never attended school/grade 1 not complete	Socially excluded	4	49_49001_03_86_02_1	37	48	boy	0	1	religious restrictions/beliefs			no		never	no		N/A: never	0						0			no
3	99	3	49_49001_03_86_03_1	Yes	Dirty	No, neither	No nither	No	7	Urban	4	2	1	0	no	no	1	0	0	never attended school/grade 1 not complete	Socially excluded	4	49_49001_03_86_03_1	28	33	boy	0	1				no		never	no		N/A: never	0						0			no
4	99	3	49_49001_03_86_04_1	Yes	Dirty	No, neither	No nither	No	7	Urban	4	2	2	1	no	no	1	0	0	never attended school/grade 1 not complete	Socially excluded	4	49_49001_03_86_04_1	33	39	girl	0	1	want another child			no		never	no		N/A: never	0						0			yes	1	2
2	5	3	49_49001_03_86_05_1	Yes	Not very clean	No, neither	No nither	No	7	Urban	5	2	1	0	no	no	1	0	0	completed grade 5	Socially excluded	5	49_49001_03_86_05_1	34	10	girl	1	0	husband migrated	1	180	no		never	no		N/A: never	0						0			no
1	2	3	49_49001_03_86_06_1	Yes	Not very clean	No, neither	No nither	No	7	Urban	4	2	2	1	no	no	1	0	0	some primary school	Socially excluded	4	49_49001_03_86_06_1	44	56	boy	0	1				no		never	no		N/A: never	0						0			no
4	2	3	49_49001_03_86_07_1	Yes	Not very clean	No, neither	No nither	No	7	Urban	4	2	1	0	no	no	1	0	1	some primary school	Socially excluded	4	49_49001_03_86_07_1	23	50	boy	0	1	religious restrictions/beliefs			no		never	no		N/A: never	0						0			no
2	99	3	49_49001_03_86_08_1	Yes	Clean	No, neither	No nither	No	7	Urban	5	2	1	0	no	no	1	0	0	never attended school/grade 1 not complete	Socially excluded	5	49_49001_03_86_08_1	38	51	boy	0	1	religious restrictions/beliefs			no		never	no		N/A: never	0						0			no
2	99	3	49_49001_03_86_09_1	No		No, neither	No nither	No	7	Urban	4	2	1	0	no	no	0	0	0	never attended school/grade 1 not complete	Others	4	49_49001_03_86_09_1	28	23	girl	1	0	husband migrated	1	180	no		never	no		N/A: never	0						0			no
13	15	8	49_49001_08_87_01_1	Yes	Dirty	No, neither	No nither	No	7	Urban	4	2	1	0	no	no	1	0	0	never attended school/grade 1 not complete	Socially excluded	4	49_49001_08_87_01_1	29	2	girl	1	0	baby being very small/ menstruation not started	1	40	no		never	no		N/A: never	0						0			no
3	99	8	49_49001_08_87_10_1	Yes	Not very clean	No, neither	No nither	No	7	Urban	4	2	2	1	no	no	1	0	1	never attended school/grade 1 not complete	Socially excluded	4	49_49001_08_87_10_1	19	4	boy	1	0	baby being very small/ menstruation not started	1	30	don't know		never	no		N/A: never	0						0			no
2	99	8	49_49001_08_87_11_1	Yes	Clean	No, neither	No nither	No	7	Urban	4	2	1	0	no	no	1	0	0	never attended school/grade 1 not complete	Others	3	49_49001_08_87_11_1	38	28	girl	0	1	husband migrated			yes	0	never	no		N/A: never	0						0			no
4	99	8	49_49001_08_87_12_1	Yes	Clean	No, neither	No nither	No	7	Urban	4	2	1	0	no	no	1	0	1	never attended school/grade 1 not complete	Socially excluded	4	49_49001_08_87_12_1	25	14	boy	1	1	husband migrated	1	150	no		never	no		N/A: never	0						0			yes	1	16
3	99	8	49_49001_08_87_13_1	Yes	Not very clean	No, neither	No nither	No	7	Urban	4	2	1	0	no	no	1	0	0	never attended school/grade 1 not complete	Socially excluded	4	49_49001_08_87_13_1	22	41	boy	0	1	husband migrated			yes	0	never	no		N/A: never	0						0			no
2	2	8	49_49001_08_87_14_1	Yes	Not very clean	No, neither	No nither	No	7	Urban	4	2	2	1	no	no	1	0	0	some primary school	Socially excluded	3	49_49001_08_87_14_1	34	14	boy	1	1	other	1	210	no		never	no		N/A: never	0						0			yes	1	12
1	5	8	49_49001_08_87_15_1	Yes	Dirty	No, neither	No nither	No	7	Urban	4	2	1	0	no	no	1	0	1	completed grade 5	Others	4	49_49001_06_87_15_1	27	34	girl	0	1				don't know		never	no		N/A: never	0						0			no
2	99	8	49_49001_08_87_16_1	Yes	Dirty	No, neither	Yes, animal	No	7	Urban	4	2	2	1	no	no	1	0	0	never attended school/grade 1 not complete	Socially excluded	3	49_49001_08_87_16_1	32	30	boy	0	1	husband migrated			yes	1	never	no		N/A: never	0						0			yes	1	15
1	99	8	49_49001_08_87_17_1	Yes	Dirty	No, neither	Yes, animal	No	7	Urban	3	1	2	1	no	no	1	0	0	never attended school/grade 1 not complete	Socially excluded	3	49_49001_08_87_17_1	40	36	boy	0	1				yes	1	never	no		N/A: never	0						0			yes	1	16
2	99	8	49_49001_08_87_18_1	Could not observe		No, neither	Yes, animal	No	7	Urban	4	2	1	0	no	no	0	0	0	never attended school/grade 1 not complete	Others	4	49_49001_08_87_18_1	22	18	girl	1	0		1	180	no		never	no		N/A: never	0						0			no
1	3	8	49_49001_08_87_19_1	Yes	Dirty	No, neither	No nither	No	7	Urban	3	1	2	1	no	no	1	0	0	some primary school	Socially excluded	2	49_49001_08_87_19_1	22	26	boy	0	2				no		never	no		N/A: never	0						0			no
3	99	8	49_49001_08_87_02_1	Yes	Clean	No, neither	No nither	No	7	Urban	4	2	1	0	no	no	1	0	0	never attended school/grade 1 not complete	Socially excluded	3	49_49001_08_87_02_1	32	46	girl	0	1				no		never	no		N/A: never	0						0			no
1	3	8	49_49001_08_87_03_1	No		No, neither	Yes, animal	No	7	Urban	3	1	1	0	no	no	0	0	0	some primary school	Others	3	49_49001_08_87_03_1	28	21	girl	1	0		1	150	yes	0	never	no		N/A: never	0						0			no
2	99	8	49_49001_08_87_04_1	Yes	Clean	No, neither	No nither	No	7	Urban	5	2	1	0	no	no	1	0	0	never attended school/grade 1 not complete	Socially excluded	5	49_49001_08_87_04_1	35	21	boy	1	0	husband migrated	1	60	don't know		never	no		N/A: never	0						0			no
1	8	8	49_49001_08_87_05_1	Yes	Not very clean	No, neither	No nither	No	7	Urban	4	2	1	0	no	no	1	0	0	some secondary education	Socially excluded	4	49_49001_08_87_05_1	44	20	boy	1	0	religious restrictions/beliefs	1	115	no		never	no		N/A: never	0						0			no
3	3	8	49_49001_08_87_06_1	Yes	Not very clean	No, neither	No nither	No	7	Urban	3	1	3	1	yes	no	1	0	0	some primary school	Socially excluded	2	49_49001_08_87_06_1	21	19	girl	1	1	want another child	1	210	no		sometimes	yes	1	3 months ago	0						0			yes	1	1
3	5	8	49_49001_08_87_07_1	Yes	Not very clean	No, neither	No nither	No	7	Urban	5	2	1	0	no	no	1	0	0	completed grade 5	Others	5	49_49001_08_87_07_1	22	11	girl	1	0		1	30	no		never	no		N/A: never	0						0			no
3	8	8	49_49001_08_87_08_1	Yes	Dirty	No, neither	No nither	No	7	Urban	4	2	1	0	no	no	1	0	1	some secondary education	Others	4	49_49001_08_87_08_1	25	33	girl	0	1	want another child			yes	0	never	no		N/A: never	0						0			no
1	2	8	49_49001_08_87_09_1	Yes	Not very clean	No, neither	No nither	No	7	Urban	3	1	2	1	no	no	1	0	0	some primary school	Socially excluded	3	49_49001_08_87_09_1	33	25	boy	0	1	religious restrictions/beliefs			no		never	no		N/A: never	0						0			yes	1	4
1	8	8	49_49001_08_88_01_1	Yes	Clean	No, neither	No nither	No	7	Urban	4	2	1	0	no	no	1	0	1	some secondary education	Others	4	49_49001_08_88_01_1	31	33	boy	0	1				yes	0	never	no		N/A: never	0						0			no
3	6	8	49_49001_08_88_10_1	Yes	Not very clean	No, neither	No nither	No	7	Urban	4	2	2	1	yes	no	1	0	1	some secondary education	Others	4	49_49001_08_88_10_1	23	10	girl	1	1	don't know what to do	1	174	no		never	no		N/A: never	0						0			no
2	4	8	49_49001_08_88_11_1	Yes	Not very clean	No, neither	No nither	No	7	Urban	4	2	1	0	no	no	1	0	1	some primary school	Socially excluded	4	49_49001_08_88_11_1	22	41	girl	0	1	husband migrated			no		never	no		N/A: never	0						0			no
3	12	8	49_49001_08_88_12_1	No		No, neither	No nither	No	7	Urban	5	2	1	0	no	no	0	0	1	completed class 12	Others	4	49_49001_08_88_12_1	19	3	girl	1	0	baby being very small/ menstruation not started	1	150	no		never	no		N/A: never	0						0			no
3	7	8	49_49001_08_88_13_1	Yes	Not very clean	No, neither	No nither	No	7	Urban	5	2	1	0	no	no	1	0	1	some secondary education	Socially excluded	4	49_49001_08_88_13_1	27	35	boy	0	2	husband migrated			don't know		never	no		N/A: never	0						0			no
3	9	8	49_49001_08_88_14_1	Yes	Clean	No, neither	No nither	No	7	Urban	5	2	1	0	no	no	1	0	0	some secondary education	Others	4	49_49001_08_88_14_1	27	3	boy	1	1	husband migrated	1	180	no		never	no		N/A: never	0						0			no
1	7	8	49_49001_08_88_15_1	Yes	Clean	No, neither	No nither	No	7	Urban	4	2	1	0	no	no	1	0	0	some secondary education	Others	4	49_49001_08_88_15_1	30	8	girl	1	0	want another child	1	175	no		never	no		N/A: never	0						0			no
1	7	8	49_49001_08_88_16_1	Yes	Clean	No, neither	No nither	No	8	Urban	4	2	3	0	yes	no	1	0	0	some secondary education	Socially excluded	4	49_49001_08_88_16_1	28	34	girl	0	1				no		never	no		N/A: never	0						0			no
1	15	8	49_49001_08_88_17_1	Yes	Not very clean	No, neither	No nither	No	7	Urban	4	2	1	0	no	no	1	0	0	never attended school/grade 1 not complete	Others	4	49_49001_08_88_17_1	40	25	boy	0	2				no		never	no		N/A: never	0						0			no
1	3	8	49_49001_08_88_18_1	Yes	Not very clean	No, neither	No nither	No	7	Urban	5	2	1	1	no	no	1	0	0	some primary school	Socially excluded	5	49_49001_08_88_18_1	20	8	boy	1	0	baby being very small/ menstruation not started	1	146	no		never	no		N/A: never	0						0			no
3	99	8	49_49001_08_88_19_1	No		No, neither	Yes, animal	No	7	Urban	5	2	1	0	no	no	0	0	0	never attended school/grade 1 not complete	Others	4	49_49001_08_88_19_1	23	31	girl	0	2				no		never	no		N/A: never	0						0			yes	1	9
3	99	8	49_49001_08_88_02_1	Yes	Clean	No, neither	No nither	No	7	Urban	4	2	1	0	no	no	1	0	0	never attended school/grade 1 not complete	Others	4	49_49001_08_88_02_1	21	13	boy	1	0	husband migrated	1	90	no		never	no		N/A: never	0						0			no
1	10	8	49_49001_08_88_03_1	No		No, neither	No nither	No	8	Urban	4	2	1	0	no	no	0	0	0	completed secondary education	Others	4	49_49001_08_88_03_1	23	13	boy	1	1		1	112	yes	0	never	no		N/A: never	0						0			no
3	10	8	49_49001_08_88_04_1	Yes	Clean	No, neither	No nither	No	7	Urban	4	2	1	0	no	no	1	0	1	completed secondary education	Others	3	49_49001_08_88_04_1	28	37	boy	0	2				no		never	no		N/A: never	0						0			no
3	9	8	49_49001_08_88_05_1	Yes	Clean	No, neither	No nither	No	7	Urban	4	2	1	0	no	no	1	0	0	some secondary education	Others	3	49_49001_08_88_05_1	27	6	boy	1	1	baby being very small/ menstruation not started	1	90	no		never	no		N/A: never	0						0			no
3	15	8	49_49001_08_88_06_1	Yes	Clean	No, neither	No nither	No	7	Urban	3	1	1	0	no	no	1	0	0	never attended school/grade 1 not complete	Others	2	49_49001_08_88_06_1	21	7	boy	1	0	health side effect for woman	1	10	no		never	no		N/A: never	0						0			no
1	4	8	49_49001_08_88_07_1	Yes	Clean	No, neither	No nither	No	7	Urban	5	2	1	0	no	no	1	0	0	some primary school	Others	5	49_49001_08_88_07_1	25	8	girl	1	1	want another child	1	90	no		never	no		N/A: never	0						0			no
1	5	8	49_49001_08_88_08_1	No		Yes, animal	Yes, animal	Yes	7	Urban	3	1	2	1	no	no	0	0	0	completed grade 5	Others	2	49_49001_08_88_08_1	41	9	girl	1	0	not allowed by HH members	1	120	no		never	no		N/A: never	0						0			no
3	9	8	49_49001_08_88_09_1	Yes	Clean	No, neither	No nither	No	7	Urban	4	2	1	1	no	no	1	0	1	some secondary education	Others	4	49_49001_08_88_09_1	20	22	boy	1	0	health side effect for child	1	40	no		never	no		N/A: never	0						0			no
3	99	12	49_49001_12_89_01_1	Yes	Not very clean	No, neither	No nither	No	7	Urban	4	2	1	0	no	no	1	0	0	never attended school/grade 1 not complete	Others	4	49_49001_12_89_01_1	29	13	girl	2	0	want another child	1	90	no		never	no		N/A: never	0						0			no
2	99	12	49_49001_12_89_10_1	Yes	Not very clean	No, neither	No nither	No	7	Urban	4	2	1	0	no	no	1	0	0	never attended school/grade 1 not complete	Others	4	49_49001_12_89_10_1	33	1	boy	1	2	husband migrated	1	120	yes	0	never	no		N/A: never	0						0			yes	0	40
[truncated: 1,969 more rows]
[truncated: 75 more columns]
